# Supplementary material for: Addressing skepticism of the critical brain hypothesis
Source: Front Comput Neurosci. 2022 Sep 15;16:703865. doi: 10.3389/fncom.2022.703865 (PMC9520604; doi:10.3389/fncom.2022.703865)
Supplement: Supplementary file 1 [file Data_Sheet_1.zip]

Archive with 80 entries (77 files):
- SupplementaryMaterial4_Updated/~$scriptionOfMethodsAndCodeForFigures.docx
- SupplementaryMaterial4_Updated/~$scriptionOfMethodsAndCodeForFiguresFinal.docx
- SupplementaryMaterial4_Updated/bin2dec2.m
- SupplementaryMaterial4_Updated/Brunel_Renormalization.m
- SupplementaryMaterial4_Updated/BrunelDemoFinal.m
- SupplementaryMaterial4_Updated/BrunelMIbatchScript.asv
- SupplementaryMaterial4_Updated/BrunelMIbatchScript.m
- SupplementaryMaterial4_Updated/BrunelNetworkFunction.m
- SupplementaryMaterial4_Updated/BrunelNetworkFunction5.m
- SupplementaryMaterial4_Updated/BrunelNetworkFunction6.m
- SupplementaryMaterial4_Updated/BrunelNetworkFunction8.m
- SupplementaryMaterial4_Updated/BrunelNetworkFunctionMI.m
- SupplementaryMaterial4_Updated/BrunelNetworkFunctionTimeConstant2.m
- SupplementaryMaterial4_Updated/BrunelNetworkFunctionTimeConstantFinal.m
- SupplementaryMaterial4_Updated/BrunelNetworkFunctionTimeConstantLarge.m
- SupplementaryMaterial4_Updated/BrunelNetworkSimulationFunction4.m
- SupplementaryMaterial4_Updated/BrunelScript5_2000.m
- SupplementaryMaterial4_Updated/BrunelScript7.m
- SupplementaryMaterial4_Updated/BrunelScript8.m
- SupplementaryMaterial4_Updated/BrunelTimeConstantConnectivityChange.m
- SupplementaryMaterial4_Updated/BrunelTimeConstantFinal.m
- SupplementaryMaterial4_Updated/BrunelTimeConstantLarge.m
- SupplementaryMaterial4_Updated/CoinFlipFinal.m
- SupplementaryMaterial4_Updated/CoinFlipNoise.m
- SupplementaryMaterial4_Updated/DescriptionOfMethodsAndCodeForFiguresFinalThumbDrive.docx
- SupplementaryMaterial4_Updated/DestexheTouboulCode/
- SupplementaryMaterial4_Updated/DestexheTouboulCode/__MACOSX/
- SupplementaryMaterial4_Updated/DestexheTouboulCode/__MACOSX/._Analyze_Dependence_Cutoff_2d.m
- SupplementaryMaterial4_Updated/DestexheTouboulCode/__MACOSX/._BrunelNetworkSimulation.m
- SupplementaryMaterial4_Updated/DestexheTouboulCode/__MACOSX/._ComputeCV.m
- SupplementaryMaterial4_Updated/DestexheTouboulCode/__MACOSX/._IndependentPoisson_CV_Spikes.m
- SupplementaryMaterial4_Updated/DestexheTouboulCode/__MACOSX/._plfit.m
- SupplementaryMaterial4_Updated/DestexheTouboulCode/__MACOSX/._plfitNoXmin.m
- SupplementaryMaterial4_Updated/DestexheTouboulCode/__MACOSX/._Script.m
- SupplementaryMaterial4_Updated/DestexheTouboulCode/Analyze_Dependence_Cutoff_2d.m
- SupplementaryMaterial4_Updated/DestexheTouboulCode/BrunelNetworkSimulationUnaltered.m
- SupplementaryMaterial4_Updated/DestexheTouboulCode/ComputeCV.m
- SupplementaryMaterial4_Updated/DestexheTouboulCode/IndependentPoisson_CV_Spikes.m
- SupplementaryMaterial4_Updated/DestexheTouboulCode/plfit.m
- SupplementaryMaterial4_Updated/DestexheTouboulCode/plfitNoXmin.m
- SupplementaryMaterial4_Updated/DestexheTouboulCode/Script.m
- SupplementaryMaterial4_Updated/DynamicRangeFunction.m
- SupplementaryMaterial4_Updated/MIconnectivityScript.m
- SupplementaryMaterial4_Updated/NCCToolboxV1/
- SupplementaryMaterial4_Updated/NCCToolboxV1/asdf2toraster.m
- SupplementaryMaterial4_Updated/NCCToolboxV1/avgshapes.m
- SupplementaryMaterial4_Updated/NCCToolboxV1/avprops.m
- SupplementaryMaterial4_Updated/NCCToolboxV1/avpropvals.m
- SupplementaryMaterial4_Updated/NCCToolboxV1/avshapecollapse.m
- SupplementaryMaterial4_Updated/NCCToolboxV1/avshapecollapsestd.m
- SupplementaryMaterial4_Updated/NCCToolboxV1/bethelattice.m
- SupplementaryMaterial4_Updated/NCCToolboxV1/brestimate.m
- SupplementaryMaterial4_Updated/NCCToolboxV1/cbmodel.m
- SupplementaryMaterial4_Updated/NCCToolboxV1/complexity.m
- SupplementaryMaterial4_Updated/NCCToolboxV1/complexityexamples.m
- SupplementaryMaterial4_Updated/NCCToolboxV1/democomplexity.m
- SupplementaryMaterial4_Updated/NCCToolboxV1/demoempdata.m
- SupplementaryMaterial4_Updated/NCCToolboxV1/demoplotting.m
- SupplementaryMaterial4_Updated/NCCToolboxV1/demotruncdist.m
- SupplementaryMaterial4_Updated/NCCToolboxV1/gendata.m
- SupplementaryMaterial4_Updated/NCCToolboxV1/mymnrnd.m
- SupplementaryMaterial4_Updated/NCCToolboxV1/pldist.m
- SupplementaryMaterial4_Updated/NCCToolboxV1/plmle.m
- SupplementaryMaterial4_Updated/NCCToolboxV1/plparams.m
- SupplementaryMaterial4_Updated/NCCToolboxV1/plplottool.m
- SupplementaryMaterial4_Updated/NCCToolboxV1/pvcalc.m
- SupplementaryMaterial4_Updated/NCCToolboxV1/randomizeasdf2.m
- SupplementaryMaterial4_Updated/NCCToolboxV1/rastertoasdf2.m
- SupplementaryMaterial4_Updated/NCCToolboxV1/README - Complexity.txt
- SupplementaryMaterial4_Updated/NCCToolboxV1/README - Criticality.txt
- SupplementaryMaterial4_Updated/NCCToolboxV1/rebin.m
- SupplementaryMaterial4_Updated/NCCToolboxV1/rldecode.m
- SupplementaryMaterial4_Updated/NCCToolboxV1/sample_data.mat
- SupplementaryMaterial4_Updated/NCCToolboxV1/sizegivdurwls.m
- SupplementaryMaterial4_Updated/OrnsteinUhlenbeckScriptDemo.m
- SupplementaryMaterial4_Updated/PowerLawSignificance.m
- SupplementaryMaterial4_Updated/RandomWalker.m
- SupplementaryMaterial4_Updated/remove.m
- SupplementaryMaterial4_Updated/runstatsAvalanches.m
- SupplementaryMaterial4_Updated/spy2.m
