# Supplementary material for: Addressing skepticism of the critical brain hypothesis
Source: Front Comput Neurosci. 2022 Sep 15;16:703865. doi: 10.3389/fncom.2022.703865 (PMC9520604; doi:10.3389/fncom.2022.703865)
Supplement: Supplementary file 1 [file Data_Sheet_1.zip › SupplementaryMaterial4_Updated/bin2dec2.m]

function x=bin2dec2(s)
%BIN2DEC2 Convert binary number s to decimal integer x.
%NOTE: binary number must be in row vector form. Ex: s = [0 0 0 1 0 1 0]
%modified from bin2dec
%05/14/02 JMB

len = length(s);
digits = find(s == 1);
nums = (-1*digits) + len;
twos = pow2(nums);
x = sum(twos);
