# Supplementary material for: Addressing skepticism of the critical brain hypothesis
Source: Front Comput Neurosci. 2022 Sep 15;16:703865. doi: 10.3389/fncom.2022.703865 (PMC9520604; doi:10.3389/fncom.2022.703865)
Supplement: Supplementary file 1 [file Data_Sheet_1.zip › SupplementaryMaterial4_Updated/Brunel_Renormalization.m]

function [Info Hresponse Hconds equivocation] = Brunel_Renormalization(response)

%adjust probability distribution of response, given that some response
%values are negative
Upper = max(max(response)); 
Lower = min(min(response));

[rws cls] = size(response); 
if Lower < 0   %if we have negative values, make them all positive
    response2 = response - Lower;
    Presponse = zeros((Upper-Lower+1), 1);
else
    response2 = response;
    Presponse = zeros((Upper+1), 1);
end
response = response2; %now response has no negative numbers in it; it could have zeros, though
%figure; imagesc(response)

%Get the response probability distribution
for i=1:length(Presponse)
    [Y I] = find(response2 == i);
    Presponse(i) = length(I);
end
Presponse = Presponse/sum(Presponse);   

%Get the response probability entropy
Hresponse = 0;
for i=1:length(Presponse)
    if Presponse(i) ~= 0
        Hresponse = Hresponse + (-Presponse(i)*log2(Presponse(i)));
    end
end
    
 
%Get the conditional response probability distribution
%find conditional probabilities
Pcond = zeros(rws, length(Presponse)); %one row for every type of stimulus given, one column for every response type given
for i=1:rws %each row of stim has the same values across all columns, if stim is given correctly
    for j=1:cls
        Pcond(i, response(i,j)+1) = Pcond(i, response(i,j)+1) + 1; %cannot index Pcond with a zero, so response(i,j) + 1
    end
    Pcond(i,:) = Pcond(i,:)/cls;
end
Pcond = Pcond/sum(sum(Pcond));
%%%%%%%%%%%%%%%%figure; imagesc(Pcond)

%From Pcond, calculate the marginals
holder = sum(Pcond);
%figure; plot(holder); ylim([0 1])
%get entropy
Hresponse = 0;
for i=1:length(holder)
    if holder(i) ~= 0
        Hresponse = Hresponse + (-holder(i)*log2(holder(i)));
    end
end


%Now get conditional entropies
Hconds = zeros(rws, 1);
for i=1:rws
    holder = Pcond(i,:);
    holder = holder/sum(holder);
    for j=1:length(Presponse)
        if holder(j) ~= 0
            Hconds(i) = Hconds(i) + (-holder(j) * log2(holder(j)));
        end
    end
end
equivocation = sum(Hconds)/rws;
Info = Hresponse - equivocation;
