# Supplementary material for: Addressing skepticism of the critical brain hypothesis
Source: Front Comput Neurosci. 2022 Sep 15;16:703865. doi: 10.3389/fncom.2022.703865 (PMC9520604; doi:10.3389/fncom.2022.703865)
Supplement: Supplementary file 1 [file Data_Sheet_1.zip › SupplementaryMaterial4_Updated/BrunelDemoFinal.m]

%BrunelDemoFinal
%Runs the Brunel model for two different values of connectivity, 10% (the
%standard value) and 5% (a diminished value). It produces two avalanche
%size plots. The one with 10% connectivity should look approximately like a
%power law, while the one with 5% connectivity will curve downward and not
%be best fit by a power law. 

gee = 5; 
ratio = 0.55;
Jc = 1;
Connectivity = 0.1;  % 10% connectivity here


[response chi Rasterplot] = BrunelNetworkFunction(gee, ratio, Jc, Connectivity);

TIMERASTER = sparse(Rasterplot); 

TIMERASTER1 = Rasterplot;
clear Rasterplot

[Events, Locations, IEI, Areas, Runtimes] = runstatsAvalanches(TIMERASTER);


%routine to plot area distributions from runstats
clear dist
dist = sparse(1, max(Areas));
for i=1:max(Areas)
   dummy = find(Areas == i);
   dist(i) = length(dummy);
end;
x = 1:max(Areas);

figure;
plot(log10(x),log10(dist/sum(dist)),'k o'); ylabel('Log(Prob(Avalanche size))', 'FontSize', 15); xlabel('Log(Avalanche size)', 'FontSize', 15);
areadist = [x; dist];


%%%%%%%%%%%%%%%%%%%%%%%%%%%%%%%%%%%%%%%%%%%%%%%%%%%%%%%%%%%%%%%

gee = 5; 
ratio = 0.55;
Jc = 1;
Connectivity = 0.05; % 5% connectivity here


[response chi Rasterplot] = BrunelNetworkFunction(gee, ratio, Jc, Connectivity);

TIMERASTER = sparse(Rasterplot); 

TIMERASTER2 = Rasterplot;
clear Rasterplot

[Events, Locations, IEI, Areas, Runtimes] = runstatsAvalanches(TIMERASTER);

%routine to plot run length distributions from runstats

%routine to plot area distributions from runstats
clear dist
dist = sparse(1, max(Areas));
for i=1:max(Areas)
   dummy = find(Areas == i);
   dist(i) = length(dummy);
end;
x = 1:max(Areas);

figure;
plot(log10(x),log10(dist/sum(dist)),'k o'); ylabel('Log(Prob(Avalanche size))', 'FontSize', 15); xlabel('Log(Avalanche size)', 'FontSize', 15);
areadist = [x; dist];
