# Supplementary material for: Addressing skepticism of the critical brain hypothesis
Source: Front Comput Neurosci. 2022 Sep 15;16:703865. doi: 10.3389/fncom.2022.703865 (PMC9520604; doi:10.3389/fncom.2022.703865)
Supplement: Supplementary file 1 [file Data_Sheet_1.zip › SupplementaryMaterial4_Updated/BrunelMIbatchScript.m]

%BrunelMIbatchScript
%A batch job to sweep the Brunel network model through different values of
%g, from 0.25 to 4.75, while changing the level of Pspont from 0.5 to 1e-1
%to 1e-3 to 1e-3. This will investigate how the mutual information curves
%are blunted by Pspont, as quasicriticality predicts. This is to be
%contrasted to the strong random walk noise that is very coherent that
%Touboul and Destexhe have explored. Previous run was done with N = 250
%neurons, so I have an idea about what to expect. This run will take longer
%and is to be run overnight for several days if needed. 
%JMB 15 March 2022


%%%%%%%%%%%%%%%%%%%%%%%%%%%%%%%%%%%%%%%%%%%%%%%%%%%
clear all
tic;
NumNeurons = 1000; 
Ps = 0.5; %1e-1; %Probability of a neuron spontaneously firing
ratio = 2.5; %2.5; %has been 1. Now will try making it larger. 
Jc = 1;  
%gee = 3.25;
reps = 30; %number of times a network with a given set of parameters is instantiated
steps = 8;  %number of increments of stim
%timeStps = 1; %number of seconds of simulated time
A_all = zeros(reps, 49);
%Chi_all = zeros(steps, 1); 
FR_all = zeros(steps, 1);
stim_all = zeros(steps, reps);
resp_all = zeros(steps, reps);
increments = 20; %number of different g values to sweep through
Information = zeros(increments, 1);
DynamR = zeros(increments, 1); 
Hr = zeros(increments, 1);
Eq = zeros(increments, 1); 
%G = zeros(steps, 1);
DecayConstant = zeros(steps, 1); 
factor = floor(0.125*NumNeurons);   %the increment by which stimulation is increased each time. Also the unit by which responses are quantized. Ex: response = 62 -> response = 2
count = 1;
%gee = [2 2.5 3 3.5 4 4.5 5];
for k = 1:increments
    gee(k) = (k-1)*0.25;
    for j=1:steps   %marches through the different stim values
        holderFR = 0;
        stim = ((j-1)*factor);
        
        for i = 1:reps  %marches through the different iterations/repetitions of the same stim value
            i
            [A chi FR] = BrunelNetworkFunctionMI(gee(k), ratio, Jc, stim, NumNeurons, Ps);
            A_all(i, :) = A;
            %Do curve fitting on A to get time constant
            holderFR = holderFR + FR;
            %holderChi = holderChi + chi;
            stim_all(j,i) = (stim/factor) + 1;
            resp_all(j,i) = floor(sum(A(3:5))/(3*factor)) + 1; %here chose the 4th value of A; other choices possible
            
        end
        
        %     R = mean(A_all);
        %     resp = R(3)/10;
        %     resp_all(j) = resp;
        
        FR_all(j) = holderFR/reps;
        
%         figure; plot(mean(A_all)); hold on;  ylabel('Activity', 'FontSize', 15); xlabel('time steps', 'FontSize', 15);
%         plot(mean(A_all) + std(A_all), 'c');
%         plot(mean(A_all) - std(A_all), 'c');
%         
        %Curve fit for A_all
%         holder = 3:40;
%         x = holder';
%         clear holder
%         holder = mean(A_all);
%         y = holder(3:40)';
%         gu = fittype('a-b*exp(-c*x)');
%         f0 = fit(x,y,gu,'StartPoint',[[ones(size(x)), -exp(-x)]\y; 1]);
%         xx = linspace(3,40,50);
%         plot(x,y,'o',xx,f0(xx),'r-');
%         DecayConstant(j) = 1/f0.c;
%         hold off
        
        
    end
    
    
    [probS, probR, dynamicRange]= DynamicRangeFunction(stim_all, resp_all);
    DR = dynamicRange
    DynamR(k) = DR;
    
    %need to process response, as it may have negative values. Particularly
    %if eta is low and the random walk is heavily weighted. How to process
    %it so negative numbers are digestible for findinfo2?
    [Info Hresponse Hconds equivocation] = Brunel_Renormalization(resp_all);
    %[Info] = OU_Renormalization2(resp_all);
    Information(k) = Info;
    Hr(k) = Hresponse;
    Eq(k) = equivocation;
    
end
% figure; plot(G, FR_all); ylabel('Firing rate', 'FontSize', 15); xlabel('g', 'FontSize', 15);
% figure; plot(G, DecayConstant, 'o'); ylabel('Decay constant', 'FontSize', 15); xlabel('g', 'FontSize', 15);


figure; plot(gee, Information, 'b'); hold on
plot(gee, Hr, 'ro'); hold on
plot(gee, Eq, 'bo'); hold off
ylabel("Mutual information (bits)"); xlabel("Inhibitory strength, g");
title("Connectivity=", num2str(Ps));

toc
save Ps0p5N1000R1b -mat 

%%%%%%%%%%%%%%%%%%%%%%%%%%%%%%%%%%%%%%%%%%%%%%%%%

%%%%%%%%%%%%%%%%%%%%%%%%%%%%%%%%%%%%%%%%%%%%%%%%%%%
clear all
tic;
NumNeurons = 1000; 
Ps = 1e-1; %1e-1; %Probability of a neuron spontaneously firing
ratio = 2.5; %has been 1. Now will try making it larger. 
Jc = 1;  
%gee = 3.25;
reps = 30; %number of times a network with a given set of parameters is instantiated
steps = 8;  %number of increments of stim
%timeStps = 1; %number of seconds of simulated time
A_all = zeros(reps, 49);
%Chi_all = zeros(steps, 1); 
FR_all = zeros(steps, 1);
stim_all = zeros(steps, reps);
resp_all = zeros(steps, reps);
increments = 20; %number of different g values to sweep through
Information = zeros(increments, 1);
DynamR = zeros(increments, 1); 
Hr = zeros(increments, 1);
Eq = zeros(increments, 1); 
%G = zeros(steps, 1);
DecayConstant = zeros(steps, 1); 
factor = floor(0.125*NumNeurons);   %the increment by which stimulation is increased each time. Also the unit by which responses are quantized. Ex: response = 62 -> response = 2
count = 1;
%gee = [2 2.5 3 3.5 4 4.5 5];
for k = 1:increments
    gee(k) = (k-1)*0.25;
    for j=1:steps   %marches through the different stim values
        holderFR = 0;
        stim = ((j-1)*factor);
        
        for i = 1:reps  %marches through the different iterations/repetitions of the same stim value
            i
            [A chi FR] = BrunelNetworkFunction6(gee(k), ratio, Jc, stim, NumNeurons, Ps);
            A_all(i, :) = A;
            %Do curve fitting on A to get time constant
            holderFR = holderFR + FR;
            %holderChi = holderChi + chi;
            stim_all(j,i) = (stim/factor) + 1;
            resp_all(j,i) = floor(sum(A(3:5))/(3*factor)) + 1; %here chose the 4th value of A; other choices possible
            
        end
        
        %     R = mean(A_all);
        %     resp = R(3)/10;
        %     resp_all(j) = resp;
        
        FR_all(j) = holderFR/reps;
        
%         figure; plot(mean(A_all)); hold on;  ylabel('Activity', 'FontSize', 15); xlabel('time steps', 'FontSize', 15);
%         plot(mean(A_all) + std(A_all), 'c');
%         plot(mean(A_all) - std(A_all), 'c');
%         
        %Curve fit for A_all
%         holder = 3:40;
%         x = holder';
%         clear holder
%         holder = mean(A_all);
%         y = holder(3:40)';
%         gu = fittype('a-b*exp(-c*x)');
%         f0 = fit(x,y,gu,'StartPoint',[[ones(size(x)), -exp(-x)]\y; 1]);
%         xx = linspace(3,40,50);
%         plot(x,y,'o',xx,f0(xx),'r-');
%         DecayConstant(j) = 1/f0.c;
%         hold off
        
        
    end
    
    
    [probS, probR, dynamicRange]= DynamicRangeFunction(stim_all, resp_all);
    DR = dynamicRange
    DynamR(k) = DR;
    
    %need to process response, as it may have negative values. Particularly
    %if eta is low and the random walk is heavily weighted. How to process
    %it so negative numbers are digestible for findinfo2?
    [Info Hresponse Hconds equivocation] = Brunel_Renormalization(resp_all);
    %[Info] = OU_Renormalization2(resp_all);
    Information(k) = Info;
    Hr(k) = Hresponse;
    Eq(k) = equivocation;
    
end
% figure; plot(G, FR_all); ylabel('Firing rate', 'FontSize', 15); xlabel('g', 'FontSize', 15);
% figure; plot(G, DecayConstant, 'o'); ylabel('Decay constant', 'FontSize', 15); xlabel('g', 'FontSize', 15);


figure; plot(gee, Information, 'b'); hold on
plot(gee, Hr, 'ro'); hold on
plot(gee, Eq, 'bo'); hold off
ylabel("Mutual information (bits)"); xlabel("Inhibitory strength, g");
title("Connectivity=", num2str(Ps));

toc
save PsMinus1N1000R1b -mat 
%%%%%%%%%%%%%%%%%%%%%%%%%%%%%%%%%%%%%%%%%%%%%%

%%%%%%%%%%%%%%%%%%%%%%%%%%%%%%%%%%%%%%%%%%%%%%%%%%%
clear all
tic;
NumNeurons = 1000; 
Ps = 1e-2; %1e-1; %Probability of a neuron spontaneously firing
ratio = 2.5; %has been 1. Now will try making it larger. 
Jc = 1;  
%gee = 3.25;
reps = 30; %number of times a network with a given set of parameters is instantiated
steps = 8;  %number of increments of stim
%timeStps = 1; %number of seconds of simulated time
A_all = zeros(reps, 49);
%Chi_all = zeros(steps, 1); 
FR_all = zeros(steps, 1);
stim_all = zeros(steps, reps);
resp_all = zeros(steps, reps);
increments = 20; %number of different g values to sweep through
Information = zeros(increments, 1);
DynamR = zeros(increments, 1); 
Hr = zeros(increments, 1);
Eq = zeros(increments, 1); 
%G = zeros(steps, 1);
DecayConstant = zeros(steps, 1); 
factor = floor(0.125*NumNeurons);   %the increment by which stimulation is increased each time. Also the unit by which responses are quantized. Ex: response = 62 -> response = 2
count = 1;
%gee = [2 2.5 3 3.5 4 4.5 5];
for k = 1:increments
    gee(k) = (k-1)*0.25;
    for j=1:steps   %marches through the different stim values
        holderFR = 0;
        stim = ((j-1)*factor);
        
        for i = 1:reps  %marches through the different iterations/repetitions of the same stim value
            i
            [A chi FR] = BrunelNetworkFunction6(gee(k), ratio, Jc, stim, NumNeurons, Ps);
            A_all(i, :) = A;
            %Do curve fitting on A to get time constant
            holderFR = holderFR + FR;
            %holderChi = holderChi + chi;
            stim_all(j,i) = (stim/factor) + 1;
            resp_all(j,i) = floor(sum(A(3:5))/(3*factor)) + 1; %here chose the 4th value of A; other choices possible
            
        end
        
        %     R = mean(A_all);
        %     resp = R(3)/10;
        %     resp_all(j) = resp;
        
        FR_all(j) = holderFR/reps;
        
%         figure; plot(mean(A_all)); hold on;  ylabel('Activity', 'FontSize', 15); xlabel('time steps', 'FontSize', 15);
%         plot(mean(A_all) + std(A_all), 'c');
%         plot(mean(A_all) - std(A_all), 'c');
%         
        %Curve fit for A_all
%         holder = 3:40;
%         x = holder';
%         clear holder
%         holder = mean(A_all);
%         y = holder(3:40)';
%         gu = fittype('a-b*exp(-c*x)');
%         f0 = fit(x,y,gu,'StartPoint',[[ones(size(x)), -exp(-x)]\y; 1]);
%         xx = linspace(3,40,50);
%         plot(x,y,'o',xx,f0(xx),'r-');
%         DecayConstant(j) = 1/f0.c;
%         hold off
        
        
    end
    
    
    [probS, probR, dynamicRange]= DynamicRangeFunction(stim_all, resp_all);
    DR = dynamicRange
    DynamR(k) = DR;
    
    %need to process response, as it may have negative values. Particularly
    %if eta is low and the random walk is heavily weighted. How to process
    %it so negative numbers are digestible for findinfo2?
    [Info Hresponse Hconds equivocation] = Brunel_Renormalization(resp_all);
    %[Info] = OU_Renormalization2(resp_all);
    Information(k) = Info;
    Hr(k) = Hresponse;
    Eq(k) = equivocation;
    
end
% figure; plot(G, FR_all); ylabel('Firing rate', 'FontSize', 15); xlabel('g', 'FontSize', 15);
% figure; plot(G, DecayConstant, 'o'); ylabel('Decay constant', 'FontSize', 15); xlabel('g', 'FontSize', 15);


figure; plot(gee, Information, 'b'); hold on
plot(gee, Hr, 'ro'); hold on
plot(gee, Eq, 'bo'); hold off
ylabel("Mutual information (bits)"); xlabel("Inhibitory strength, g");
title("Connectivity=", num2str(Ps));

toc
save PsMinus2N1000R1b -mat 
%%%%%%%%%%%%%%%%%%%%%%%%%%%%%%%%%%%%%%%%%%%%%%

%%%%%%%%%%%%%%%%%%%%%%%%%%%%%%%%%%%%%%%%%%%%%%%%%%%
clear all
tic;
NumNeurons = 1000; 
Ps = 1e-3; %1e-1; %Probability of a neuron spontaneously firing
ratio = 2.5; %has been 1. Now will try making it larger. 
Jc = 1;  
%gee = 3.25;
reps = 30; %number of times a network with a given set of parameters is instantiated
steps = 8;  %number of increments of stim
%timeStps = 1; %number of seconds of simulated time
A_all = zeros(reps, 49);
%Chi_all = zeros(steps, 1); 
FR_all = zeros(steps, 1);
stim_all = zeros(steps, reps);
resp_all = zeros(steps, reps);
increments = 20; %number of different g values to sweep through
Information = zeros(increments, 1);
DynamR = zeros(increments, 1); 
Hr = zeros(increments, 1);
Eq = zeros(increments, 1); 
%G = zeros(steps, 1);
DecayConstant = zeros(steps, 1); 
factor = floor(0.125*NumNeurons);   %the increment by which stimulation is increased each time. Also the unit by which responses are quantized. Ex: response = 62 -> response = 2
count = 1;
%gee = [2 2.5 3 3.5 4 4.5 5];
for k = 1:increments
    gee(k) = (k-1)*0.25;
    for j=1:steps   %marches through the different stim values
        holderFR = 0;
        stim = ((j-1)*factor);
        
        for i = 1:reps  %marches through the different iterations/repetitions of the same stim value
            i
            [A chi FR] = BrunelNetworkFunction6(gee(k), ratio, Jc, stim, NumNeurons, Ps);
            A_all(i, :) = A;
            %Do curve fitting on A to get time constant
            holderFR = holderFR + FR;
            %holderChi = holderChi + chi;
            stim_all(j,i) = (stim/factor) + 1;
            resp_all(j,i) = floor(sum(A(3:5))/(3*factor)) + 1; %here chose the 4th value of A; other choices possible
            
        end
        
        %     R = mean(A_all);
        %     resp = R(3)/10;
        %     resp_all(j) = resp;
        
        FR_all(j) = holderFR/reps;
        
%         figure; plot(mean(A_all)); hold on;  ylabel('Activity', 'FontSize', 15); xlabel('time steps', 'FontSize', 15);
%         plot(mean(A_all) + std(A_all), 'c');
%         plot(mean(A_all) - std(A_all), 'c');
%         
        %Curve fit for A_all
%         holder = 3:40;
%         x = holder';
%         clear holder
%         holder = mean(A_all);
%         y = holder(3:40)';
%         gu = fittype('a-b*exp(-c*x)');
%         f0 = fit(x,y,gu,'StartPoint',[[ones(size(x)), -exp(-x)]\y; 1]);
%         xx = linspace(3,40,50);
%         plot(x,y,'o',xx,f0(xx),'r-');
%         DecayConstant(j) = 1/f0.c;
%         hold off
        
        
    end
    
    
    [probS, probR, dynamicRange]= DynamicRangeFunction(stim_all, resp_all);
    DR = dynamicRange
    DynamR(k) = DR;
    
    %need to process response, as it may have negative values. Particularly
    %if eta is low and the random walk is heavily weighted. How to process
    %it so negative numbers are digestible for findinfo2?
    [Info Hresponse Hconds equivocation] = Brunel_Renormalization(resp_all);
    %[Info] = OU_Renormalization2(resp_all);
    Information(k) = Info;
    Hr(k) = Hresponse;
    Eq(k) = equivocation;
    
end
% figure; plot(G, FR_all); ylabel('Firing rate', 'FontSize', 15); xlabel('g', 'FontSize', 15);
% figure; plot(G, DecayConstant, 'o'); ylabel('Decay constant', 'FontSize', 15); xlabel('g', 'FontSize', 15);


figure; plot(gee, Information, 'b'); hold on
plot(gee, Hr, 'ro'); hold on
plot(gee, Eq, 'bo'); hold off
ylabel("Mutual information (bits)"); xlabel("Inhibitory strength, g");
title("Connectivity=", num2str(Ps));

toc
save PsMinus3N1000R1b -mat 
%%%%%%%%%%%%%%%%%%%%%%%%%%%%%%%%%%%%%%%%%%%%%%


%BrunelScript7
%A batch job to sweep the Brunel network model through different values of
%g, from 0.25 to 4.75, while changing the level of Pspont from 0.5 to 1e-1
%to 1e-3 to 1e-3. This will investigate how the mutual information curves
%are blunted by Pspont, as quasicriticality predicts. This is to be
%contrasted to the strong random walk noise that is very coherent that
%Touboul and Destexhe have explored. Previous run was done with N = 250
%neurons, so I have an idea about what to expect. This run will take longer
%and is to be run overnight for several days if needed. 
%JMB 15 March 2022


%%%%%%%%%%%%%%%%%%%%%%%%%%%%%%%%%%%%%%%%%%%%%%%%%%%
clear all
tic;
NumNeurons = 1000; 
Ps = 0.5; %1e-1; %Probability of a neuron spontaneously firing
ratio = 1.0; %2.5; %has been 1. Now will try making it larger. 
Jc = 1;  
%gee = 3.25;
reps = 30; %number of times a network with a given set of parameters is instantiated
steps = 8;  %number of increments of stim
%timeStps = 1; %number of seconds of simulated time
A_all = zeros(reps, 49);
%Chi_all = zeros(steps, 1); 
FR_all = zeros(steps, 1);
stim_all = zeros(steps, reps);
resp_all = zeros(steps, reps);
increments = 20; %number of different g values to sweep through
Information = zeros(increments, 1);
DynamR = zeros(increments, 1); 
Hr = zeros(increments, 1);
Eq = zeros(increments, 1); 
%G = zeros(steps, 1);
DecayConstant = zeros(steps, 1); 
factor = floor(0.125*NumNeurons);   %the increment by which stimulation is increased each time. Also the unit by which responses are quantized. Ex: response = 62 -> response = 2
count = 1;
%gee = [2 2.5 3 3.5 4 4.5 5];
for k = 1:increments
    gee(k) = (k-1)*0.25;
    for j=1:steps   %marches through the different stim values
        holderFR = 0;
        stim = ((j-1)*factor);
        
        for i = 1:reps  %marches through the different iterations/repetitions of the same stim value
            i
            [A chi FR] = BrunelNetworkFunction6(gee(k), ratio, Jc, stim, NumNeurons, Ps);
            A_all(i, :) = A;
            %Do curve fitting on A to get time constant
            holderFR = holderFR + FR;
            %holderChi = holderChi + chi;
            stim_all(j,i) = (stim/factor) + 1;
            resp_all(j,i) = floor(sum(A(3:5))/(3*factor)) + 1; %here chose the 4th value of A; other choices possible
            
        end
        
        %     R = mean(A_all);
        %     resp = R(3)/10;
        %     resp_all(j) = resp;
        
        FR_all(j) = holderFR/reps;
        
%         figure; plot(mean(A_all)); hold on;  ylabel('Activity', 'FontSize', 15); xlabel('time steps', 'FontSize', 15);
%         plot(mean(A_all) + std(A_all), 'c');
%         plot(mean(A_all) - std(A_all), 'c');
%         
        %Curve fit for A_all
%         holder = 3:40;
%         x = holder';
%         clear holder
%         holder = mean(A_all);
%         y = holder(3:40)';
%         gu = fittype('a-b*exp(-c*x)');
%         f0 = fit(x,y,gu,'StartPoint',[[ones(size(x)), -exp(-x)]\y; 1]);
%         xx = linspace(3,40,50);
%         plot(x,y,'o',xx,f0(xx),'r-');
%         DecayConstant(j) = 1/f0.c;
%         hold off
        
        
    end
    
    
    [probS, probR, dynamicRange]= DynamicRangeFunction(stim_all, resp_all);
    DR = dynamicRange
    DynamR(k) = DR;
    
    %need to process response, as it may have negative values. Particularly
    %if eta is low and the random walk is heavily weighted. How to process
    %it so negative numbers are digestible for findinfo2?
    [Info Hresponse Hconds equivocation] = Brunel_Renormalization(resp_all);
    %[Info] = OU_Renormalization2(resp_all);
    Information(k) = Info;
    Hr(k) = Hresponse;
    Eq(k) = equivocation;
    
end
% figure; plot(G, FR_all); ylabel('Firing rate', 'FontSize', 15); xlabel('g', 'FontSize', 15);
% figure; plot(G, DecayConstant, 'o'); ylabel('Decay constant', 'FontSize', 15); xlabel('g', 'FontSize', 15);


figure; plot(gee, Information, 'b'); hold on
plot(gee, Hr, 'ro'); hold on
plot(gee, Eq, 'bo'); hold off
ylabel("Mutual information (bits)"); xlabel("Inhibitory strength, g");
title("Connectivity=", num2str(Ps));

toc
save Ps0p5N1000R1c -mat 

%%%%%%%%%%%%%%%%%%%%%%%%%%%%%%%%%%%%%%%%%%%%%%%%%

%%%%%%%%%%%%%%%%%%%%%%%%%%%%%%%%%%%%%%%%%%%%%%%%%%%
clear all
tic;
NumNeurons = 1000; 
Ps = 1e-1; %1e-1; %Probability of a neuron spontaneously firing
ratio = 2.5; %has been 1. Now will try making it larger. 
Jc = 1;  
%gee = 3.25;
reps = 30; %number of times a network with a given set of parameters is instantiated
steps = 8;  %number of increments of stim
%timeStps = 1; %number of seconds of simulated time
A_all = zeros(reps, 49);
%Chi_all = zeros(steps, 1); 
FR_all = zeros(steps, 1);
stim_all = zeros(steps, reps);
resp_all = zeros(steps, reps);
increments = 20; %number of different g values to sweep through
Information = zeros(increments, 1);
DynamR = zeros(increments, 1); 
Hr = zeros(increments, 1);
Eq = zeros(increments, 1); 
%G = zeros(steps, 1);
DecayConstant = zeros(steps, 1); 
factor = floor(0.125*NumNeurons);   %the increment by which stimulation is increased each time. Also the unit by which responses are quantized. Ex: response = 62 -> response = 2
count = 1;
%gee = [2 2.5 3 3.5 4 4.5 5];
for k = 1:increments
    gee(k) = (k-1)*0.25;
    for j=1:steps   %marches through the different stim values
        holderFR = 0;
        stim = ((j-1)*factor);
        
        for i = 1:reps  %marches through the different iterations/repetitions of the same stim value
            i
            [A chi FR] = BrunelNetworkFunction6(gee(k), ratio, Jc, stim, NumNeurons, Ps);
            A_all(i, :) = A;
            %Do curve fitting on A to get time constant
            holderFR = holderFR + FR;
            %holderChi = holderChi + chi;
            stim_all(j,i) = (stim/factor) + 1;
            resp_all(j,i) = floor(sum(A(3:5))/(3*factor)) + 1; %here chose the 4th value of A; other choices possible
            
        end
        
        %     R = mean(A_all);
        %     resp = R(3)/10;
        %     resp_all(j) = resp;
        
        FR_all(j) = holderFR/reps;
        
%         figure; plot(mean(A_all)); hold on;  ylabel('Activity', 'FontSize', 15); xlabel('time steps', 'FontSize', 15);
%         plot(mean(A_all) + std(A_all), 'c');
%         plot(mean(A_all) - std(A_all), 'c');
%         
        %Curve fit for A_all
%         holder = 3:40;
%         x = holder';
%         clear holder
%         holder = mean(A_all);
%         y = holder(3:40)';
%         gu = fittype('a-b*exp(-c*x)');
%         f0 = fit(x,y,gu,'StartPoint',[[ones(size(x)), -exp(-x)]\y; 1]);
%         xx = linspace(3,40,50);
%         plot(x,y,'o',xx,f0(xx),'r-');
%         DecayConstant(j) = 1/f0.c;
%         hold off
        
        
    end
    
    
    [probS, probR, dynamicRange]= DynamicRangeFunction(stim_all, resp_all);
    DR = dynamicRange
    DynamR(k) = DR;
    
    %need to process response, as it may have negative values. Particularly
    %if eta is low and the random walk is heavily weighted. How to process
    %it so negative numbers are digestible for findinfo2?
    [Info Hresponse Hconds equivocation] = Brunel_Renormalization(resp_all);
    %[Info] = OU_Renormalization2(resp_all);
    Information(k) = Info;
    Hr(k) = Hresponse;
    Eq(k) = equivocation;
    
end
% figure; plot(G, FR_all); ylabel('Firing rate', 'FontSize', 15); xlabel('g', 'FontSize', 15);
% figure; plot(G, DecayConstant, 'o'); ylabel('Decay constant', 'FontSize', 15); xlabel('g', 'FontSize', 15);


figure; plot(gee, Information, 'b'); hold on
plot(gee, Hr, 'ro'); hold on
plot(gee, Eq, 'bo'); hold off
ylabel("Mutual information (bits)"); xlabel("Inhibitory strength, g");
title("Connectivity=", num2str(Ps));

toc
save PsMinus1N1000R1c -mat 
%%%%%%%%%%%%%%%%%%%%%%%%%%%%%%%%%%%%%%%%%%%%%%

%%%%%%%%%%%%%%%%%%%%%%%%%%%%%%%%%%%%%%%%%%%%%%%%%%%
clear all
tic;
NumNeurons = 1000; 
Ps = 1e-2; %1e-1; %Probability of a neuron spontaneously firing
ratio = 2.5; %has been 1. Now will try making it larger. 
Jc = 1;  
%gee = 3.25;
reps = 30; %number of times a network with a given set of parameters is instantiated
steps = 8;  %number of increments of stim
%timeStps = 1; %number of seconds of simulated time
A_all = zeros(reps, 49);
%Chi_all = zeros(steps, 1); 
FR_all = zeros(steps, 1);
stim_all = zeros(steps, reps);
resp_all = zeros(steps, reps);
increments = 20; %number of different g values to sweep through
Information = zeros(increments, 1);
DynamR = zeros(increments, 1); 
Hr = zeros(increments, 1);
Eq = zeros(increments, 1); 
%G = zeros(steps, 1);
DecayConstant = zeros(steps, 1); 
factor = floor(0.125*NumNeurons);   %the increment by which stimulation is increased each time. Also the unit by which responses are quantized. Ex: response = 62 -> response = 2
count = 1;
%gee = [2 2.5 3 3.5 4 4.5 5];
for k = 1:increments
    gee(k) = (k-1)*0.25;
    for j=1:steps   %marches through the different stim values
        holderFR = 0;
        stim = ((j-1)*factor);
        
        for i = 1:reps  %marches through the different iterations/repetitions of the same stim value
            i
            [A chi FR] = BrunelNetworkFunction6(gee(k), ratio, Jc, stim, NumNeurons, Ps);
            A_all(i, :) = A;
            %Do curve fitting on A to get time constant
            holderFR = holderFR + FR;
            %holderChi = holderChi + chi;
            stim_all(j,i) = (stim/factor) + 1;
            resp_all(j,i) = floor(sum(A(3:5))/(3*factor)) + 1; %here chose the 4th value of A; other choices possible
            
        end
        
        %     R = mean(A_all);
        %     resp = R(3)/10;
        %     resp_all(j) = resp;
        
        FR_all(j) = holderFR/reps;
        
%         figure; plot(mean(A_all)); hold on;  ylabel('Activity', 'FontSize', 15); xlabel('time steps', 'FontSize', 15);
%         plot(mean(A_all) + std(A_all), 'c');
%         plot(mean(A_all) - std(A_all), 'c');
%         
        %Curve fit for A_all
%         holder = 3:40;
%         x = holder';
%         clear holder
%         holder = mean(A_all);
%         y = holder(3:40)';
%         gu = fittype('a-b*exp(-c*x)');
%         f0 = fit(x,y,gu,'StartPoint',[[ones(size(x)), -exp(-x)]\y; 1]);
%         xx = linspace(3,40,50);
%         plot(x,y,'o',xx,f0(xx),'r-');
%         DecayConstant(j) = 1/f0.c;
%         hold off
        
        
    end
    
    
    [probS, probR, dynamicRange]= DynamicRangeFunction(stim_all, resp_all);
    DR = dynamicRange
    DynamR(k) = DR;
    
    %need to process response, as it may have negative values. Particularly
    %if eta is low and the random walk is heavily weighted. How to process
    %it so negative numbers are digestible for findinfo2?
    [Info Hresponse Hconds equivocation] = Brunel_Renormalization(resp_all);
    %[Info] = OU_Renormalization2(resp_all);
    Information(k) = Info;
    Hr(k) = Hresponse;
    Eq(k) = equivocation;
    
end
% figure; plot(G, FR_all); ylabel('Firing rate', 'FontSize', 15); xlabel('g', 'FontSize', 15);
% figure; plot(G, DecayConstant, 'o'); ylabel('Decay constant', 'FontSize', 15); xlabel('g', 'FontSize', 15);


figure; plot(gee, Information, 'b'); hold on
plot(gee, Hr, 'ro'); hold on
plot(gee, Eq, 'bo'); hold off
ylabel("Mutual information (bits)"); xlabel("Inhibitory strength, g");
title("Connectivity=", num2str(Ps));

toc
save PsMinus2N1000R1c -mat 
%%%%%%%%%%%%%%%%%%%%%%%%%%%%%%%%%%%%%%%%%%%%%%

%%%%%%%%%%%%%%%%%%%%%%%%%%%%%%%%%%%%%%%%%%%%%%%%%%%
clear all
tic;
NumNeurons = 1000; 
Ps = 1e-3; %1e-1; %Probability of a neuron spontaneously firing
ratio = 2.5; %has been 1. Now will try making it larger. 
Jc = 1;  
%gee = 3.25;
reps = 30; %number of times a network with a given set of parameters is instantiated
steps = 8;  %number of increments of stim
%timeStps = 1; %number of seconds of simulated time
A_all = zeros(reps, 49);
%Chi_all = zeros(steps, 1); 
FR_all = zeros(steps, 1);
stim_all = zeros(steps, reps);
resp_all = zeros(steps, reps);
increments = 20; %number of different g values to sweep through
Information = zeros(increments, 1);
DynamR = zeros(increments, 1); 
Hr = zeros(increments, 1);
Eq = zeros(increments, 1); 
%G = zeros(steps, 1);
DecayConstant = zeros(steps, 1); 
factor = floor(0.125*NumNeurons);   %the increment by which stimulation is increased each time. Also the unit by which responses are quantized. Ex: response = 62 -> response = 2
count = 1;
%gee = [2 2.5 3 3.5 4 4.5 5];
for k = 1:increments
    gee(k) = (k-1)*0.25;
    for j=1:steps   %marches through the different stim values
        holderFR = 0;
        stim = ((j-1)*factor);
        
        for i = 1:reps  %marches through the different iterations/repetitions of the same stim value
            i
            [A chi FR] = BrunelNetworkFunction6(gee(k), ratio, Jc, stim, NumNeurons, Ps);
            A_all(i, :) = A;
            %Do curve fitting on A to get time constant
            holderFR = holderFR + FR;
            %holderChi = holderChi + chi;
            stim_all(j,i) = (stim/factor) + 1;
            resp_all(j,i) = floor(sum(A(3:5))/(3*factor)) + 1; %here chose the 4th value of A; other choices possible
            
        end
        
        %     R = mean(A_all);
        %     resp = R(3)/10;
        %     resp_all(j) = resp;
        
        FR_all(j) = holderFR/reps;
        
%         figure; plot(mean(A_all)); hold on;  ylabel('Activity', 'FontSize', 15); xlabel('time steps', 'FontSize', 15);
%         plot(mean(A_all) + std(A_all), 'c');
%         plot(mean(A_all) - std(A_all), 'c');
%         
        %Curve fit for A_all
%         holder = 3:40;
%         x = holder';
%         clear holder
%         holder = mean(A_all);
%         y = holder(3:40)';
%         gu = fittype('a-b*exp(-c*x)');
%         f0 = fit(x,y,gu,'StartPoint',[[ones(size(x)), -exp(-x)]\y; 1]);
%         xx = linspace(3,40,50);
%         plot(x,y,'o',xx,f0(xx),'r-');
%         DecayConstant(j) = 1/f0.c;
%         hold off
        
        
    end
    
    
    [probS, probR, dynamicRange]= DynamicRangeFunction(stim_all, resp_all);
    DR = dynamicRange
    DynamR(k) = DR;
    
    %need to process response, as it may have negative values. Particularly
    %if eta is low and the random walk is heavily weighted. How to process
    %it so negative numbers are digestible for findinfo2?
    [Info Hresponse Hconds equivocation] = Brunel_Renormalization(resp_all);
    %[Info] = OU_Renormalization2(resp_all);
    Information(k) = Info;
    Hr(k) = Hresponse;
    Eq(k) = equivocation;
    
end
% figure; plot(G, FR_all); ylabel('Firing rate', 'FontSize', 15); xlabel('g', 'FontSize', 15);
% figure; plot(G, DecayConstant, 'o'); ylabel('Decay constant', 'FontSize', 15); xlabel('g', 'FontSize', 15);


figure; plot(gee, Information, 'b'); hold on
plot(gee, Hr, 'ro'); hold on
plot(gee, Eq, 'bo'); hold off
ylabel("Mutual information (bits)"); xlabel("Inhibitory strength, g");
title("Connectivity=", num2str(Ps));

toc
save PsMinus3N1000R1c -mat 
%%%%%%%%%%%%%%%%%%%%%%%%%%%%%%%%%%%%%%%%%%%%%%

%BrunelScript7
%A batch job to sweep the Brunel network model through different values of
%g, from 0.25 to 4.75, while changing the level of Pspont from 0.5 to 1e-1
%to 1e-3 to 1e-3. This will investigate how the mutual information curves
%are blunted by Pspont, as quasicriticality predicts. This is to be
%contrasted to the strong random walk noise that is very coherent that
%Touboul and Destexhe have explored. Previous run was done with N = 250
%neurons, so I have an idea about what to expect. This run will take longer
%and is to be run overnight for several days if needed. 
%JMB 15 March 2022


%%%%%%%%%%%%%%%%%%%%%%%%%%%%%%%%%%%%%%%%%%%%%%%%%%%
clear all
tic;
NumNeurons = 1000; 
Ps = 0.5; %1e-1; %Probability of a neuron spontaneously firing
ratio = 1.0; %2.5; %has been 1. Now will try making it larger. 
Jc = 1;  
%gee = 3.25;
reps = 30; %number of times a network with a given set of parameters is instantiated
steps = 8;  %number of increments of stim
%timeStps = 1; %number of seconds of simulated time
A_all = zeros(reps, 49);
%Chi_all = zeros(steps, 1); 
FR_all = zeros(steps, 1);
stim_all = zeros(steps, reps);
resp_all = zeros(steps, reps);
increments = 20; %number of different g values to sweep through
Information = zeros(increments, 1);
DynamR = zeros(increments, 1); 
Hr = zeros(increments, 1);
Eq = zeros(increments, 1); 
%G = zeros(steps, 1);
DecayConstant = zeros(steps, 1); 
factor = floor(0.125*NumNeurons);   %the increment by which stimulation is increased each time. Also the unit by which responses are quantized. Ex: response = 62 -> response = 2
count = 1;
%gee = [2 2.5 3 3.5 4 4.5 5];
for k = 1:increments
    gee(k) = (k-1)*0.25;
    for j=1:steps   %marches through the different stim values
        holderFR = 0;
        stim = ((j-1)*factor);
        
        for i = 1:reps  %marches through the different iterations/repetitions of the same stim value
            i
            [A chi FR] = BrunelNetworkFunction6(gee(k), ratio, Jc, stim, NumNeurons, Ps);
            A_all(i, :) = A;
            %Do curve fitting on A to get time constant
            holderFR = holderFR + FR;
            %holderChi = holderChi + chi;
            stim_all(j,i) = (stim/factor) + 1;
            resp_all(j,i) = floor(sum(A(3:5))/(3*factor)) + 1; %here chose the 4th value of A; other choices possible
            
        end
        
        %     R = mean(A_all);
        %     resp = R(3)/10;
        %     resp_all(j) = resp;
        
        FR_all(j) = holderFR/reps;
        
%         figure; plot(mean(A_all)); hold on;  ylabel('Activity', 'FontSize', 15); xlabel('time steps', 'FontSize', 15);
%         plot(mean(A_all) + std(A_all), 'c');
%         plot(mean(A_all) - std(A_all), 'c');
%         
        %Curve fit for A_all
%         holder = 3:40;
%         x = holder';
%         clear holder
%         holder = mean(A_all);
%         y = holder(3:40)';
%         gu = fittype('a-b*exp(-c*x)');
%         f0 = fit(x,y,gu,'StartPoint',[[ones(size(x)), -exp(-x)]\y; 1]);
%         xx = linspace(3,40,50);
%         plot(x,y,'o',xx,f0(xx),'r-');
%         DecayConstant(j) = 1/f0.c;
%         hold off
        
        
    end
    
    
    [probS, probR, dynamicRange]= DynamicRangeFunction(stim_all, resp_all);
    DR = dynamicRange
    DynamR(k) = DR;
    
    %need to process response, as it may have negative values. Particularly
    %if eta is low and the random walk is heavily weighted. How to process
    %it so negative numbers are digestible for findinfo2?
    [Info Hresponse Hconds equivocation] = Brunel_Renormalization(resp_all);
    %[Info] = OU_Renormalization2(resp_all);
    Information(k) = Info;
    Hr(k) = Hresponse;
    Eq(k) = equivocation;
    
end
% figure; plot(G, FR_all); ylabel('Firing rate', 'FontSize', 15); xlabel('g', 'FontSize', 15);
% figure; plot(G, DecayConstant, 'o'); ylabel('Decay constant', 'FontSize', 15); xlabel('g', 'FontSize', 15);


figure; plot(gee, Information, 'b'); hold on
plot(gee, Hr, 'ro'); hold on
plot(gee, Eq, 'bo'); hold off
ylabel("Mutual information (bits)"); xlabel("Inhibitory strength, g");
title("Connectivity=", num2str(Ps));

toc
save Ps0p5N1000R1d -mat 

%%%%%%%%%%%%%%%%%%%%%%%%%%%%%%%%%%%%%%%%%%%%%%%%%

%%%%%%%%%%%%%%%%%%%%%%%%%%%%%%%%%%%%%%%%%%%%%%%%%%%
clear all
tic;
NumNeurons = 1000; 
Ps = 1e-1; %1e-1; %Probability of a neuron spontaneously firing
ratio = 2.5; %has been 1. Now will try making it larger. 
Jc = 1;  
%gee = 3.25;
reps = 30; %number of times a network with a given set of parameters is instantiated
steps = 8;  %number of increments of stim
%timeStps = 1; %number of seconds of simulated time
A_all = zeros(reps, 49);
%Chi_all = zeros(steps, 1); 
FR_all = zeros(steps, 1);
stim_all = zeros(steps, reps);
resp_all = zeros(steps, reps);
increments = 20; %number of different g values to sweep through
Information = zeros(increments, 1);
DynamR = zeros(increments, 1); 
Hr = zeros(increments, 1);
Eq = zeros(increments, 1); 
%G = zeros(steps, 1);
DecayConstant = zeros(steps, 1); 
factor = floor(0.125*NumNeurons);   %the increment by which stimulation is increased each time. Also the unit by which responses are quantized. Ex: response = 62 -> response = 2
count = 1;
%gee = [2 2.5 3 3.5 4 4.5 5];
for k = 1:increments
    gee(k) = (k-1)*0.25;
    for j=1:steps   %marches through the different stim values
        holderFR = 0;
        stim = ((j-1)*factor);
        
        for i = 1:reps  %marches through the different iterations/repetitions of the same stim value
            i
            [A chi FR] = BrunelNetworkFunction6(gee(k), ratio, Jc, stim, NumNeurons, Ps);
            A_all(i, :) = A;
            %Do curve fitting on A to get time constant
            holderFR = holderFR + FR;
            %holderChi = holderChi + chi;
            stim_all(j,i) = (stim/factor) + 1;
            resp_all(j,i) = floor(sum(A(3:5))/(3*factor)) + 1; %here chose the 4th value of A; other choices possible
            
        end
        
        %     R = mean(A_all);
        %     resp = R(3)/10;
        %     resp_all(j) = resp;
        
        FR_all(j) = holderFR/reps;
        
%         figure; plot(mean(A_all)); hold on;  ylabel('Activity', 'FontSize', 15); xlabel('time steps', 'FontSize', 15);
%         plot(mean(A_all) + std(A_all), 'c');
%         plot(mean(A_all) - std(A_all), 'c');
%         
        %Curve fit for A_all
%         holder = 3:40;
%         x = holder';
%         clear holder
%         holder = mean(A_all);
%         y = holder(3:40)';
%         gu = fittype('a-b*exp(-c*x)');
%         f0 = fit(x,y,gu,'StartPoint',[[ones(size(x)), -exp(-x)]\y; 1]);
%         xx = linspace(3,40,50);
%         plot(x,y,'o',xx,f0(xx),'r-');
%         DecayConstant(j) = 1/f0.c;
%         hold off
        
        
    end
    
    
    [probS, probR, dynamicRange]= DynamicRangeFunction(stim_all, resp_all);
    DR = dynamicRange
    DynamR(k) = DR;
    
    %need to process response, as it may have negative values. Particularly
    %if eta is low and the random walk is heavily weighted. How to process
    %it so negative numbers are digestible for findinfo2?
    [Info Hresponse Hconds equivocation] = Brunel_Renormalization(resp_all);
    %[Info] = OU_Renormalization2(resp_all);
    Information(k) = Info;
    Hr(k) = Hresponse;
    Eq(k) = equivocation;
    
end
% figure; plot(G, FR_all); ylabel('Firing rate', 'FontSize', 15); xlabel('g', 'FontSize', 15);
% figure; plot(G, DecayConstant, 'o'); ylabel('Decay constant', 'FontSize', 15); xlabel('g', 'FontSize', 15);


figure; plot(gee, Information, 'b'); hold on
plot(gee, Hr, 'ro'); hold on
plot(gee, Eq, 'bo'); hold off
ylabel("Mutual information (bits)"); xlabel("Inhibitory strength, g");
title("Connectivity=", num2str(Ps));

toc
save PsMinus1N1000R1d -mat 
%%%%%%%%%%%%%%%%%%%%%%%%%%%%%%%%%%%%%%%%%%%%%%

%%%%%%%%%%%%%%%%%%%%%%%%%%%%%%%%%%%%%%%%%%%%%%%%%%%
clear all
tic;
NumNeurons = 1000; 
Ps = 1e-2; %1e-1; %Probability of a neuron spontaneously firing
ratio = 2.5; %has been 1. Now will try making it larger. 
Jc = 1;  
%gee = 3.25;
reps = 30; %number of times a network with a given set of parameters is instantiated
steps = 8;  %number of increments of stim
%timeStps = 1; %number of seconds of simulated time
A_all = zeros(reps, 49);
%Chi_all = zeros(steps, 1); 
FR_all = zeros(steps, 1);
stim_all = zeros(steps, reps);
resp_all = zeros(steps, reps);
increments = 20; %number of different g values to sweep through
Information = zeros(increments, 1);
DynamR = zeros(increments, 1); 
Hr = zeros(increments, 1);
Eq = zeros(increments, 1); 
%G = zeros(steps, 1);
DecayConstant = zeros(steps, 1); 
factor = floor(0.125*NumNeurons);   %the increment by which stimulation is increased each time. Also the unit by which responses are quantized. Ex: response = 62 -> response = 2
count = 1;
%gee = [2 2.5 3 3.5 4 4.5 5];
for k = 1:increments
    gee(k) = (k-1)*0.25;
    for j=1:steps   %marches through the different stim values
        holderFR = 0;
        stim = ((j-1)*factor);
        
        for i = 1:reps  %marches through the different iterations/repetitions of the same stim value
            i
            [A chi FR] = BrunelNetworkFunction6(gee(k), ratio, Jc, stim, NumNeurons, Ps);
            A_all(i, :) = A;
            %Do curve fitting on A to get time constant
            holderFR = holderFR + FR;
            %holderChi = holderChi + chi;
            stim_all(j,i) = (stim/factor) + 1;
            resp_all(j,i) = floor(sum(A(3:5))/(3*factor)) + 1; %here chose the 4th value of A; other choices possible
            
        end
        
        %     R = mean(A_all);
        %     resp = R(3)/10;
        %     resp_all(j) = resp;
        
        FR_all(j) = holderFR/reps;
        
%         figure; plot(mean(A_all)); hold on;  ylabel('Activity', 'FontSize', 15); xlabel('time steps', 'FontSize', 15);
%         plot(mean(A_all) + std(A_all), 'c');
%         plot(mean(A_all) - std(A_all), 'c');
%         
        %Curve fit for A_all
%         holder = 3:40;
%         x = holder';
%         clear holder
%         holder = mean(A_all);
%         y = holder(3:40)';
%         gu = fittype('a-b*exp(-c*x)');
%         f0 = fit(x,y,gu,'StartPoint',[[ones(size(x)), -exp(-x)]\y; 1]);
%         xx = linspace(3,40,50);
%         plot(x,y,'o',xx,f0(xx),'r-');
%         DecayConstant(j) = 1/f0.c;
%         hold off
        
        
    end
    
    
    [probS, probR, dynamicRange]= DynamicRangeFunction(stim_all, resp_all);
    DR = dynamicRange
    DynamR(k) = DR;
    
    %need to process response, as it may have negative values. Particularly
    %if eta is low and the random walk is heavily weighted. How to process
    %it so negative numbers are digestible for findinfo2?
    [Info Hresponse Hconds equivocation] = Brunel_Renormalization(resp_all);
    %[Info] = OU_Renormalization2(resp_all);
    Information(k) = Info;
    Hr(k) = Hresponse;
    Eq(k) = equivocation;
    
end
% figure; plot(G, FR_all); ylabel('Firing rate', 'FontSize', 15); xlabel('g', 'FontSize', 15);
% figure; plot(G, DecayConstant, 'o'); ylabel('Decay constant', 'FontSize', 15); xlabel('g', 'FontSize', 15);


figure; plot(gee, Information, 'b'); hold on
plot(gee, Hr, 'ro'); hold on
plot(gee, Eq, 'bo'); hold off
ylabel("Mutual information (bits)"); xlabel("Inhibitory strength, g");
title("Connectivity=", num2str(Ps));

toc
save PsMinus2N1000R1d -mat 
%%%%%%%%%%%%%%%%%%%%%%%%%%%%%%%%%%%%%%%%%%%%%%

%%%%%%%%%%%%%%%%%%%%%%%%%%%%%%%%%%%%%%%%%%%%%%%%%%%
clear all
tic;
NumNeurons = 1000; 
Ps = 1e-3; %1e-1; %Probability of a neuron spontaneously firing
ratio = 2.5; %has been 1. Now will try making it larger. 
Jc = 1;  
%gee = 3.25;
reps = 30; %number of times a network with a given set of parameters is instantiated
steps = 8;  %number of increments of stim
%timeStps = 1; %number of seconds of simulated time
A_all = zeros(reps, 49);
%Chi_all = zeros(steps, 1); 
FR_all = zeros(steps, 1);
stim_all = zeros(steps, reps);
resp_all = zeros(steps, reps);
increments = 20; %number of different g values to sweep through
Information = zeros(increments, 1);
DynamR = zeros(increments, 1); 
Hr = zeros(increments, 1);
Eq = zeros(increments, 1); 
%G = zeros(steps, 1);
DecayConstant = zeros(steps, 1); 
factor = floor(0.125*NumNeurons);   %the increment by which stimulation is increased each time. Also the unit by which responses are quantized. Ex: response = 62 -> response = 2
count = 1;
%gee = [2 2.5 3 3.5 4 4.5 5];
for k = 1:increments
    gee(k) = (k-1)*0.25;
    for j=1:steps   %marches through the different stim values
        holderFR = 0;
        stim = ((j-1)*factor);
        
        for i = 1:reps  %marches through the different iterations/repetitions of the same stim value
            i
            [A chi FR] = BrunelNetworkFunction6(gee(k), ratio, Jc, stim, NumNeurons, Ps);
            A_all(i, :) = A;
            %Do curve fitting on A to get time constant
            holderFR = holderFR + FR;
            %holderChi = holderChi + chi;
            stim_all(j,i) = (stim/factor) + 1;
            resp_all(j,i) = floor(sum(A(3:5))/(3*factor)) + 1; %here chose the 4th value of A; other choices possible
            
        end
        
        %     R = mean(A_all);
        %     resp = R(3)/10;
        %     resp_all(j) = resp;
        
        FR_all(j) = holderFR/reps;
        
%         figure; plot(mean(A_all)); hold on;  ylabel('Activity', 'FontSize', 15); xlabel('time steps', 'FontSize', 15);
%         plot(mean(A_all) + std(A_all), 'c');
%         plot(mean(A_all) - std(A_all), 'c');
%         
        %Curve fit for A_all
%         holder = 3:40;
%         x = holder';
%         clear holder
%         holder = mean(A_all);
%         y = holder(3:40)';
%         gu = fittype('a-b*exp(-c*x)');
%         f0 = fit(x,y,gu,'StartPoint',[[ones(size(x)), -exp(-x)]\y; 1]);
%         xx = linspace(3,40,50);
%         plot(x,y,'o',xx,f0(xx),'r-');
%         DecayConstant(j) = 1/f0.c;
%         hold off
        
        
    end
    
    
    [probS, probR, dynamicRange]= DynamicRangeFunction(stim_all, resp_all);
    DR = dynamicRange
    DynamR(k) = DR;
    
    %need to process response, as it may have negative values. Particularly
    %if eta is low and the random walk is heavily weighted. How to process
    %it so negative numbers are digestible for findinfo2?
    [Info Hresponse Hconds equivocation] = Brunel_Renormalization(resp_all);
    %[Info] = OU_Renormalization2(resp_all);
    Information(k) = Info;
    Hr(k) = Hresponse;
    Eq(k) = equivocation;
    
end
% figure; plot(G, FR_all); ylabel('Firing rate', 'FontSize', 15); xlabel('g', 'FontSize', 15);
% figure; plot(G, DecayConstant, 'o'); ylabel('Decay constant', 'FontSize', 15); xlabel('g', 'FontSize', 15);


figure; plot(gee, Information, 'b'); hold on
plot(gee, Hr, 'ro'); hold on
plot(gee, Eq, 'bo'); hold off
ylabel("Mutual information (bits)"); xlabel("Inhibitory strength, g");
title("Connectivity=", num2str(Ps));

toc
save PsMinus3N1000R1d -mat 
%%%%%%%%%%%%%%%%%%%%%%%%%%%%%%%%%%%%%%%%%%%%%%
