# Supplementary material for: Addressing skepticism of the critical brain hypothesis
Source: Front Comput Neurosci. 2022 Sep 15;16:703865. doi: 10.3389/fncom.2022.703865 (PMC9520604; doi:10.3389/fncom.2022.703865)
Supplement: Supplementary file 1 [file Data_Sheet_1.zip › SupplementaryMaterial4_Updated/BrunelNetworkFunction.m]

function [response chi Rasterplot] = BrunelNetworkFunction(gee, ratio, Jc, Connectivity) 

%BrunelNetworkSimulationModified1
% Simulation of the Brunel JCNS 2000 network with electrode recording
% spikes (Destexhe, Touboul - PRL Comment, 2020).
% (C) Touboul J.
% jonathan.touboul@gmail.com.
% Modified by John Beggs, August 2021

g = gee;
ratioextthresh = ratio;
Jcoeff = Jc; 

% g= 4.5; % Strength of inh/exc (inh connections -gJ)
% ratioextthresh= 1;    % nu_ext/nu_thresh
% Jcoeff = 0.6;


Spikes={};
if ~exist('N_iter')
    N_iter=1;
end
for Iteration=1:N_iter
    %fprintf(sprintf('Iteration %d/%d\n',Iteration,N_iter))
    
    Duration=50;    % Total duration: Set to 50 if you have enough memory. If not, try lower values like 20. 
    dt=0.1e-3;      % time-step this is one tenth of a millisecond
    N=1000;         % Number of neurons
    
    NTimes=ceil(Duration/dt);   % Number of time-steps
    
    
    %%%%%%%%   PARAMETERS OF THE NETWORK  %%%%%%%%
    
    NE=ceil(0.8*N);      % # excitatory neurons 80% excitatory neurons
    NI=N-NE;             % # excitatory neurons 20% inhibitory neurons
    
    
    
    % (p.185, 2nd column, Brunel 2000)
    V_t=20e-3; % voltage threshold   20 mV
    V_r=10e-3; % voltage reset       10 mV
    tau=20e-3; % voltage time constant   20 ms
    t_rp=2e-3; % refractory period        2 ms
    
    
    
    %%%%%% BIFURCATION PARAMETERS in Brunel 2000 %%%%%%%
    
    J=0.12e-3;                  % Strength of exc. Connections
    J=J*10000/N;                % Rescaling to make behaviors independent of N
    
    %Connectivity=0.1;           % Connectivity coefficients, parameter epsilon in Brunel 2000. 0.1 = 10% of all possible connections
    D=1.8e-3;                        % Transmission Delay   1.8 ms
    CE=round(Connectivity*NE);          % Number of exc connections
    CI=round(Connectivity*NI);          % Number of inh connections
    C_ext=CE;                           %number of connections from external source?
    
    
    nu_thresh=V_t/(J*CE*tau);   % Frequency needed for a neuron to reach the threshold.
    
    
    %%%%%%%%   SIMULATION PARAMETERS %%%%%%%%
    
    N_rp=round(t_rp/dt);        % Refractory (in dt)   20 time steps, where each step is 0.1 ms
    N_del=round(D/dt);          % delay (in dt)        18 time steps, where each step is 0.1 ms
    
    %See phase plot from T+D PRE paper 2017, figure 4. This shows the
    %phase - synchronous regular, asynchronous irregular, synchronous irregular -  
    %(SR, AI, SI) with respect to the parameters g and ratioextthresh. 
%     g= 4.5 ; %4+4*(rand());                         % Strength of inh/exc (inh connections -gJ)
%     ratioextthresh= 1;    %1.1+0.2*(rand()-0.5);    % nu_ext/nu_thresh
    nu_ext=ratioextthresh*nu_thresh;        % external Poisson input rate
    
    W=zeros(N,N);
    Drive = zeros(NTimes, 1);
    
    %%%%%%%%   Generation of the connectivity matrix %%%%%%%%
    
    for i=1:N
        ECells=randperm(NE);
        ECells=ECells(1:CE);
        W(i,ECells)=J;
        
        ICells=randperm(NI);
        ICells=NE+ICells(1:CI);
        W(i,ICells)=-1;
    end
    
    
    W(W<0)=-g*J;
    Rasterplot=zeros(N,NTimes);
    Rasterplot_pert=zeros(N,NTimes);
    
    V=V_r*ones(N,1);            % Voltage vector
    
    LS=-(N_del+1)*rand(N,1);
    
    allspikes=zeros(1,NTimes);
    
   
    i=0;
    ExInput=J*Jcoeff*poissrnd(nu_ext*C_ext*dt,N,NTimes); %creates array where first number is rate, second numbers are dimensions
    while i<NTimes
        i=i+1;
%         if (1 == 1)  %this sets the random input rate every epoch of 10,000 milliseconds. In 5 sec of simultated data, it changes 5 times. 
%             ExInput=J*Jcoeff*poissrnd(nu_ext*C_ext*dt,N,1e4); %creates array where first number is rate, second numbers are dimensions
% %             %ExInput(1:500, :) = 0;  %trying to reduce drive to zero in half the neurons
%         end
%         if (1+mod(i-1,1e4))==1 & (hits > 10000)
%             %ExInput = J*poissrnd(nu_ext*C_ext*dt,N,1e4);
%             ExInput = J*Jcoeff*poissrnd(nu_ext*C_ext*dt,N,1e4); %if J multiplied by 0.333, it almost completely shuts it off
%             %ExInput(1:500, :) = J*0.333*poissrnd(nu_ext*C_ext*dt,500,1e4);  %trying to reduce drive to zero in half the neurons
%         end
%         hits = hits + 1;
%        
        %ExInput = J*Jcoeff*poissrnd(nu_ext*C_ext*dt,N,1e4);
        Drive(i) = sum(ExInput(501,:)); %just use neuron 501 as a sample readout of activity
        
       % V=(1-dt/tau)*V+ExInput(:,1+mod(i-1,5e4))+W*Rasterplot(:,max(1,i-N_del));        % Voltage update 
        V=(1-dt/tau)*V+ExInput(:,i)+W*Rasterplot(:,max(1,i-N_del));
        spike=V>=V_t;               % Spiking neurons have a "1"
        V(LS>i-N_del)=V_r;          % Refractory period.
        
        
        LS(spike)=i;                % Time of last spike
        V(spike)=V_r;               % Reset membrane potential
        % Store spike times
        Rasterplot(:,i)=spike;      % Each row is (neuron number,spike time)
        allspikes(1,i)=sum(spike);
        
%         progressbar(i,NTimes);
        
    end
    Spikes{Iteration}=allspikes;
    
end

%figure; spy2(Rasterplot)
%figure; plot(Spikes{1})
%figure; plot(Drive);
response = sum(sum(Rasterplot))/N;

figure; plot(sum(Rasterplot));
x = sum(Rasterplot);
chi = var(x);

%figure; plot(sum(Rasterplot));
% hits
% figure; spy2(ExInput);


% %Estimate entropy for present model
% %Will sample Num neurons
% Num = 4; %this will produce 2^Num states
% beg = 100; %time step at which to start
% fin = NTimes; %time step at which to end
