# Supplementary material for: Addressing skepticism of the critical brain hypothesis
Source: Front Comput Neurosci. 2022 Sep 15;16:703865. doi: 10.3389/fncom.2022.703865 (PMC9520604; doi:10.3389/fncom.2022.703865)
Supplement: Supplementary file 1 [file Data_Sheet_1.zip › SupplementaryMaterial4_Updated/BrunelNetworkSimulationFunction4.m]

function [A] = BrunelNetworkSimulationFunction4(G, stim, R, Conn, Pspont, N)
% Just like BrunelNetworkSimulationFunction1, but now accepts the parameter
% Conn, which sets the connectivity of the network. Brunel often ran with
% Conn = 0.10, or 10% connectivity. Here we can vary it. 
% Pspont is Probability of spontaneous activity,can vary from 0 to 0.1,
% etc. A typical value is 1e-3
% Minimal alterations from BrunelNetworkSimulation as written by Jonathan
% Touboul. It is driven by stim at a fixed time, and it merely takes in the 
% value of gee and produces output. The number of neurons stimulated is
% stim. The other parameter is R, for the ratio of external to internal
% inputs driving the network. 


% Simulation of the Brunel JCNS 2000 network with electrode recording
% spikes (Destexhe, Touboul - PRL Comment, 2020).
% (C) Touboul J.
% jonathan.touboul@gmail.com.


%%% Alteration here to allow stimulation of Nstim neurons at StimTime
%N=1000;         % Number of neurons
Duration=0.1;     % Total duration
dt=0.1e-3;      % time-step
NTimes=ceil(Duration/(2*dt));   % Number of time-steps

Nstim = stim;    % Number of neurons stimulated
StimTime = 20;
% list = randperm(N);  %select random neurons to stimulate
% ExInput = zeros(N, NTimes);
% ExInput(list(1:Nstim), StimTime) = 1;  %this is the stimulation: rows indicate which neurons, times are second dimension.

SpontAct = find(rand(N, NTimes) < Pspont); %%%*********%%%        
ExInput = zeros(N, NTimes) ;  %setting up stimulation
ExInput(SpontAct) = 1;
list = randperm(N);  %select random neurons to stimulate
ExInput(list(1:Nstim), StimTime) = 1;  %this is the stimulation: rows indicate which neurons, times are second dimension.


Spikes={};
Iteration = 1;
    
    %%%%%%%%   PARAMETERS OF THE NETWORK  %%%%%%%%
    
    NE=ceil(0.8*N);      % # excitatory neurons
    NI=N-NE;             % # excitatory neurons
    
    % (p.185, 2nd column, Brunel 2000)
    V_t=20e-3; % voltage threshold
    V_r=10e-3; % voltage reset
    tau=20e-3; % voltage time constant
    t_rp=2e-3; % refractory period
    
    
    %%%%%% BIFURCATION PARAMETERS in Brunel 2000 %%%%%%%
    
    J=0.12e-3;                  % Strength of exc. Connections
    J=J*10000/N;                % Rescaling to make behaviors independent of N
    
    Connectivity= Conn;           % Connectivity coefficients, parameter epsilon in Brunel 2000.
    D=1.8e-3;                        % Transmission Delay
    CE=round(Connectivity*NE);          % Number of exc connections
    CI=round(Connectivity*NI);          % Number of inh connections
    C_ext=CE;
    
    
    nu_thresh=V_t/(J*CE*tau);   % Frequency needed for a neuron to reach the threshold.
    
    
    %%%%%%%%   SIMULATION PARAMETERS %%%%%%%%
    
    N_rp=round(t_rp/dt);        % Refractory (in dt)
    N_del=round(D/dt);          % delay (in dt)
    
    
    %%%%%%%%%g=4+4*(rand());                         % Strength of inh/exc (inh connections -gJ)
    g = G; %%% Here is an alteration from Touboul's code: g is given as an input to this function and not self-generated as the above line showed. 
    ratioextthresh= R;  %now the ratio is an input; was 1.1+0.2*(rand()-0.5);    % nu_ext/nu_thresh
    nu_ext=ratioextthresh*nu_thresh;        % external Poisson input rate
    
    W=zeros(N,N);
    
    %%%%%%%%   Generation of the connectivity matrix %%%%%%%%
    
    for i=1:N
        ECells=randperm(NE);
        ECells=ECells(1:CE);
        W(i,ECells)=J;
        
        ICells=randperm(NI);
        ICells=NE+ICells(1:CI);
        W(i,ICells)=-1;
    end
    
    
    W(W<0)=-g*J;
    Rasterplot=zeros(N,NTimes);
    Rasterplot_pert=zeros(N,NTimes);
    
    V=V_r*ones(N,1);            % Voltage vector
    
    LS=-(N_del+1)*rand(N,1);
    
    allspikes=zeros(1,NTimes);
    
    
    i=0;
    while i<NTimes
        i=i+1;
        
        %V=(1-dt/tau)*V+ExInput(:,1+mod(i-1,1e4))+W*Rasterplot(:,max(1,i-N_del));        % Voltage update
         V=(1-dt/tau)*V+ExInput(:,i)+W*Rasterplot(:,max(1,i-N_del));        % Voltage update
        
        spike=V>=V_t;               % Spiking neurons have a "1"
        V(LS>i-N_del)=V_r;          % Refractory period.
        
        
        LS(spike)=i;                % Time of last spike
        V(spike)=V_r;               % Reset membrane potential
        % Store spike times
        Rasterplot(:,i)=spike;      % Each row is (neuron number,spike time)
        allspikes(1,i)=sum(spike);
        
%         progressbar(i,NTimes);
        
    end
    Spikes{Iteration}=allspikes;
    
% end

%figure; spy2(Rasterplot)  %%%%%%%%%%%%%%%%%%%%%%%%%%%%%%%%%%%%%%%%%%%%%%%%%%%%%%%%%% added for checking on things


%%% Another alteration here: get A, the vector showing population activity
%%% for 49 time steps after the stimulation time
A = zeros(49,1);
for i=1:49
    A(i) = Spikes{1}(StimTime + ((i-1)*(D/(2*dt))));
end
