# Supplementary material for: Addressing skepticism of the critical brain hypothesis
Source: Front Comput Neurosci. 2022 Sep 15;16:703865. doi: 10.3389/fncom.2022.703865 (PMC9520604; doi:10.3389/fncom.2022.703865)
Supplement: Supplementary file 1 [file Data_Sheet_1.zip › SupplementaryMaterial4_Updated/BrunelScript5_2000.m]

%BrunelScript5_2000

%%%%%%%%%%%%%%%%%%%%%%%%%%%%%%%%%%%%%%%%%%%%%%%%%%
clear all
tic;
NumNeurons = 2000; 
ratio = 1; %has been 1. Now will try making it larger. 
Jc = 1;  
%gee = 3.25;
reps = 30; %number of times a network with a given set of parameters is instantiated
steps = 8;  %number of increments of stim
%timeStps = 1; %number of seconds of simulated time
A_all = zeros(reps, 49);
%Chi_all = zeros(steps, 1); 
FR_all = zeros(steps, 1);
stim_all = zeros(steps, reps);
resp_all = zeros(steps, reps);
increments = 9; %number of different g values to sweep through
Information = zeros(increments, 1);
DynamR = zeros(increments, 1); 
Hr = zeros(increments, 1);
Eq = zeros(increments, 1); 
%G = zeros(steps, 1);
DecayConstant = zeros(steps, 1); 
factor = floor(0.125*NumNeurons);   %the increment by which stimulation is increased each time. Also the unit by which responses are quantized. Ex: response = 62 -> response = 2
count = 1;
%gee = [2 2.5 3 3.5 4 4.5 5];
for k = 1:increments
    gee(k) = 2 + (k-1)*0.25;
    for j=1:steps   %marches through the different stim values
        holderFR = 0;
        stim = ((j-1)*factor);
        
        for i = 1:reps  %marches through the different iterations/repetitions of the same stim value
            i
            [A chi FR] = BrunelNetworkFunction5(gee(k), ratio, Jc, stim, NumNeurons);
            A_all(i, :) = A;
            %Do curve fitting on A to get time constant
            holderFR = holderFR + FR;
            %holderChi = holderChi + chi;
            stim_all(j,i) = (stim/factor) + 1;
            resp_all(j,i) = floor(sum(A(3:5))/(3*factor)) + 1; %here chose the 4th value of A; other choices possible
            
        end
        
        %     R = mean(A_all);
        %     resp = R(3)/10;
        %     resp_all(j) = resp;
        
        FR_all(j) = holderFR/reps;
        
%         figure; plot(mean(A_all)); hold on;  ylabel('Activity', 'FontSize', 15); xlabel('time steps', 'FontSize', 15);
%         plot(mean(A_all) + std(A_all), 'c');
%         plot(mean(A_all) - std(A_all), 'c');
%         
        %Curve fit for A_all
%         holder = 3:40;
%         x = holder';
%         clear holder
%         holder = mean(A_all);
%         y = holder(3:40)';
%         gu = fittype('a-b*exp(-c*x)');
%         f0 = fit(x,y,gu,'StartPoint',[[ones(size(x)), -exp(-x)]\y; 1]);
%         xx = linspace(3,40,50);
%         plot(x,y,'o',xx,f0(xx),'r-');
%         DecayConstant(j) = 1/f0.c;
%         hold off
        
        
    end
    
    
    [probS, probR, dynamicRange]= DynamicRangeFunction(stim_all, resp_all);
    DR = dynamicRange
    DynamR(k) = DR;
    
    %need to process response, as it may have negative values. Particularly
    %if eta is low and the random walk is heavily weighted. How to process
    %it so negative numbers are digestible for findinfo2?
    [Info Hresponse Hconds equivocation] = Brunel_Renormalization(resp_all);
    %[Info] = OU_Renormalization2(resp_all);
    Information(k) = Info;
    Hr(k) = Hresponse;
    Eq(k) = equivocation;
    
end
% figure; plot(G, FR_all); ylabel('Firing rate', 'FontSize', 15); xlabel('g', 'FontSize', 15);
% figure; plot(G, DecayConstant, 'o'); ylabel('Decay constant', 'FontSize', 15); xlabel('g', 'FontSize', 15);


figure; plot(gee, Information, 'b'); hold on
plot(gee, Hr, 'ro'); hold on
plot(gee, Eq, 'bo'); hold off
ylabel('Entropy (bits)', 'FontSize', 15); xlabel('inhibitory strength, g', 'FontSize', 15);
title('NumNeurons=', num2str(NumNeurons), 'Fontsize', 15); 


toc

save Size2000_MI_Run1 -mat
%%%%%%%%%%%%%%%%%%%%%%%%%%%%%%%%%%%%%%%%%%%%%%%%%%%%%%%

%%%%%%%%%%%%%%%%%%%%%%%%%%%%%%%%%%%%%%%%%%%%%%%%%%
clear all
tic;
NumNeurons = 2000; 
ratio = 1; %has been 1. Now will try making it larger. 
Jc = 1;  
%gee = 3.25;
reps = 30; %number of times a network with a given set of parameters is instantiated
steps = 8;  %number of increments of stim
%timeStps = 1; %number of seconds of simulated time
A_all = zeros(reps, 49);
%Chi_all = zeros(steps, 1); 
FR_all = zeros(steps, 1);
stim_all = zeros(steps, reps);
resp_all = zeros(steps, reps);
increments = 9; %number of different g values to sweep through
Information = zeros(increments, 1);
DynamR = zeros(increments, 1); 
Hr = zeros(increments, 1);
Eq = zeros(increments, 1); 
%G = zeros(steps, 1);
DecayConstant = zeros(steps, 1); 
factor = floor(0.125*NumNeurons);   %the increment by which stimulation is increased each time. Also the unit by which responses are quantized. Ex: response = 62 -> response = 2
count = 1;
%gee = [2 2.5 3 3.5 4 4.5 5];
for k = 1:increments
    gee(k) = 2 + (k-1)*0.25;
    for j=1:steps   %marches through the different stim values
        holderFR = 0;
        stim = ((j-1)*factor);
        
        for i = 1:reps  %marches through the different iterations/repetitions of the same stim value
            i
            [A chi FR] = BrunelNetworkFunction5(gee(k), ratio, Jc, stim, NumNeurons);
            A_all(i, :) = A;
            %Do curve fitting on A to get time constant
            holderFR = holderFR + FR;
            %holderChi = holderChi + chi;
            stim_all(j,i) = (stim/factor) + 1;
            resp_all(j,i) = floor(sum(A(3:5))/(3*factor)) + 1; %here chose the 4th value of A; other choices possible
            
        end
        
        %     R = mean(A_all);
        %     resp = R(3)/10;
        %     resp_all(j) = resp;
        
        FR_all(j) = holderFR/reps;
        
%         figure; plot(mean(A_all)); hold on;  ylabel('Activity', 'FontSize', 15); xlabel('time steps', 'FontSize', 15);
%         plot(mean(A_all) + std(A_all), 'c');
%         plot(mean(A_all) - std(A_all), 'c');
%         
        %Curve fit for A_all
%         holder = 3:40;
%         x = holder';
%         clear holder
%         holder = mean(A_all);
%         y = holder(3:40)';
%         gu = fittype('a-b*exp(-c*x)');
%         f0 = fit(x,y,gu,'StartPoint',[[ones(size(x)), -exp(-x)]\y; 1]);
%         xx = linspace(3,40,50);
%         plot(x,y,'o',xx,f0(xx),'r-');
%         DecayConstant(j) = 1/f0.c;
%         hold off
        
        
    end
    
    
    [probS, probR, dynamicRange]= DynamicRangeFunction(stim_all, resp_all);
    DR = dynamicRange
    DynamR(k) = DR;
    
    %need to process response, as it may have negative values. Particularly
    %if eta is low and the random walk is heavily weighted. How to process
    %it so negative numbers are digestible for findinfo2?
    [Info Hresponse Hconds equivocation] = Brunel_Renormalization(resp_all);
    %[Info] = OU_Renormalization2(resp_all);
    Information(k) = Info;
    Hr(k) = Hresponse;
    Eq(k) = equivocation;
    
end
% figure; plot(G, FR_all); ylabel('Firing rate', 'FontSize', 15); xlabel('g', 'FontSize', 15);
% figure; plot(G, DecayConstant, 'o'); ylabel('Decay constant', 'FontSize', 15); xlabel('g', 'FontSize', 15);


figure; plot(gee, Information, 'b'); hold on
plot(gee, Hr, 'ro'); hold on
plot(gee, Eq, 'bo'); hold off
ylabel('Entropy (bits)', 'FontSize', 15); xlabel('inhibitory strength, g', 'FontSize', 15);
title('NumNeurons=', num2str(NumNeurons), 'Fontsize', 15); 

toc

save Size2000_MI_Run2 -mat
%%%%%%%%%%%%%%%%%%%%%%%%%%%%%%%%%%%%%%%%%%%%%%%%%%%%%%%

%%%%%%%%%%%%%%%%%%%%%%%%%%%%%%%%%%%%%%%%%%%%%%%%%%
clear all
tic;
NumNeurons = 2000; 
ratio = 1; %has been 1. Now will try making it larger. 
Jc = 1;  
%gee = 3.25;
reps = 30; %number of times a network with a given set of parameters is instantiated
steps = 8;  %number of increments of stim
%timeStps = 1; %number of seconds of simulated time
A_all = zeros(reps, 49);
%Chi_all = zeros(steps, 1); 
FR_all = zeros(steps, 1);
stim_all = zeros(steps, reps);
resp_all = zeros(steps, reps);
increments = 9; %number of different g values to sweep through
Information = zeros(increments, 1);
DynamR = zeros(increments, 1); 
Hr = zeros(increments, 1);
Eq = zeros(increments, 1); 
%G = zeros(steps, 1);
DecayConstant = zeros(steps, 1); 
factor = floor(0.125*NumNeurons);   %the increment by which stimulation is increased each time. Also the unit by which responses are quantized. Ex: response = 62 -> response = 2
count = 1;
%gee = [2 2.5 3 3.5 4 4.5 5];
for k = 1:increments
    gee(k) = 2 + (k-1)*0.25;
    for j=1:steps   %marches through the different stim values
        holderFR = 0;
        stim = ((j-1)*factor);
        
        for i = 1:reps  %marches through the different iterations/repetitions of the same stim value
            i
            [A chi FR] = BrunelNetworkFunction5(gee(k), ratio, Jc, stim, NumNeurons);
            A_all(i, :) = A;
            %Do curve fitting on A to get time constant
            holderFR = holderFR + FR;
            %holderChi = holderChi + chi;
            stim_all(j,i) = (stim/factor) + 1;
            resp_all(j,i) = floor(sum(A(3:5))/(3*factor)) + 1; %here chose the 4th value of A; other choices possible
            
        end
        
        %     R = mean(A_all);
        %     resp = R(3)/10;
        %     resp_all(j) = resp;
        
        FR_all(j) = holderFR/reps;
        
%         figure; plot(mean(A_all)); hold on;  ylabel('Activity', 'FontSize', 15); xlabel('time steps', 'FontSize', 15);
%         plot(mean(A_all) + std(A_all), 'c');
%         plot(mean(A_all) - std(A_all), 'c');
%         
        %Curve fit for A_all
%         holder = 3:40;
%         x = holder';
%         clear holder
%         holder = mean(A_all);
%         y = holder(3:40)';
%         gu = fittype('a-b*exp(-c*x)');
%         f0 = fit(x,y,gu,'StartPoint',[[ones(size(x)), -exp(-x)]\y; 1]);
%         xx = linspace(3,40,50);
%         plot(x,y,'o',xx,f0(xx),'r-');
%         DecayConstant(j) = 1/f0.c;
%         hold off
        
        
    end
    
    
    [probS, probR, dynamicRange]= DynamicRangeFunction(stim_all, resp_all);
    DR = dynamicRange
    DynamR(k) = DR;
    
    %need to process response, as it may have negative values. Particularly
    %if eta is low and the random walk is heavily weighted. How to process
    %it so negative numbers are digestible for findinfo2?
    [Info Hresponse Hconds equivocation] = Brunel_Renormalization(resp_all);
    %[Info] = OU_Renormalization2(resp_all);
    Information(k) = Info;
    Hr(k) = Hresponse;
    Eq(k) = equivocation;
    
end
% figure; plot(G, FR_all); ylabel('Firing rate', 'FontSize', 15); xlabel('g', 'FontSize', 15);
% figure; plot(G, DecayConstant, 'o'); ylabel('Decay constant', 'FontSize', 15); xlabel('g', 'FontSize', 15);


figure; plot(gee, Information, 'b'); hold on
plot(gee, Hr, 'ro'); hold on
plot(gee, Eq, 'bo'); hold off
ylabel('Entropy (bits)', 'FontSize', 15); xlabel('inhibitory strength, g', 'FontSize', 15);
title('NumNeurons=', num2str(NumNeurons), 'Fontsize', 15); 

toc

save Size2000_MI_Run3 -mat
%%%%%%%%%%%%%%%%%%%%%%%%%%%%%%%%%%%%%%%%%%%%%%%%%%%%%%%

%%%%%%%%%%%%%%%%%%%%%%%%%%%%%%%%%%%%%%%%%%%%%%%%%%
clear all
tic;
NumNeurons = 2000; 
ratio = 1; %has been 1. Now will try making it larger. 
Jc = 1;  
%gee = 3.25;
reps = 30; %number of times a network with a given set of parameters is instantiated
steps = 8;  %number of increments of stim
%timeStps = 1; %number of seconds of simulated time
A_all = zeros(reps, 49);
%Chi_all = zeros(steps, 1); 
FR_all = zeros(steps, 1);
stim_all = zeros(steps, reps);
resp_all = zeros(steps, reps);
increments = 9; %number of different g values to sweep through
Information = zeros(increments, 1);
DynamR = zeros(increments, 1); 
Hr = zeros(increments, 1);
Eq = zeros(increments, 1); 
%G = zeros(steps, 1);
DecayConstant = zeros(steps, 1); 
factor = floor(0.125*NumNeurons);   %the increment by which stimulation is increased each time. Also the unit by which responses are quantized. Ex: response = 62 -> response = 2
count = 1;
%gee = [2 2.5 3 3.5 4 4.5 5];
for k = 1:increments
    gee(k) = 2 + (k-1)*0.25;
    for j=1:steps   %marches through the different stim values
        holderFR = 0;
        stim = ((j-1)*factor);
        
        for i = 1:reps  %marches through the different iterations/repetitions of the same stim value
            i
            [A chi FR] = BrunelNetworkFunction5(gee(k), ratio, Jc, stim, NumNeurons);
            A_all(i, :) = A;
            %Do curve fitting on A to get time constant
            holderFR = holderFR + FR;
            %holderChi = holderChi + chi;
            stim_all(j,i) = (stim/factor) + 1;
            resp_all(j,i) = floor(sum(A(3:5))/(3*factor)) + 1; %here chose the 4th value of A; other choices possible
            
        end
        
        %     R = mean(A_all);
        %     resp = R(3)/10;
        %     resp_all(j) = resp;
        
        FR_all(j) = holderFR/reps;
        
%         figure; plot(mean(A_all)); hold on;  ylabel('Activity', 'FontSize', 15); xlabel('time steps', 'FontSize', 15);
%         plot(mean(A_all) + std(A_all), 'c');
%         plot(mean(A_all) - std(A_all), 'c');
%         
        %Curve fit for A_all
%         holder = 3:40;
%         x = holder';
%         clear holder
%         holder = mean(A_all);
%         y = holder(3:40)';
%         gu = fittype('a-b*exp(-c*x)');
%         f0 = fit(x,y,gu,'StartPoint',[[ones(size(x)), -exp(-x)]\y; 1]);
%         xx = linspace(3,40,50);
%         plot(x,y,'o',xx,f0(xx),'r-');
%         DecayConstant(j) = 1/f0.c;
%         hold off
        
        
    end
    
    
    [probS, probR, dynamicRange]= DynamicRangeFunction(stim_all, resp_all);
    DR = dynamicRange
    DynamR(k) = DR;
    
    %need to process response, as it may have negative values. Particularly
    %if eta is low and the random walk is heavily weighted. How to process
    %it so negative numbers are digestible for findinfo2?
    [Info Hresponse Hconds equivocation] = Brunel_Renormalization(resp_all);
    %[Info] = OU_Renormalization2(resp_all);
    Information(k) = Info;
    Hr(k) = Hresponse;
    Eq(k) = equivocation;
    
end
% figure; plot(G, FR_all); ylabel('Firing rate', 'FontSize', 15); xlabel('g', 'FontSize', 15);
% figure; plot(G, DecayConstant, 'o'); ylabel('Decay constant', 'FontSize', 15); xlabel('g', 'FontSize', 15);


figure; plot(gee, Information, 'b'); hold on
plot(gee, Hr, 'ro'); hold on
plot(gee, Eq, 'bo'); hold off
ylabel('Entropy (bits)', 'FontSize', 15); xlabel('inhibitory strength, g', 'FontSize', 15);
title('NumNeurons=', num2str(NumNeurons), 'Fontsize', 15); 

toc

save Size2000_MI_Run4 -mat
%%%%%%%%%%%%%%%%%%%%%%%%%%%%%%%%%%%%%%%%%%%%%%%%%%%%%%%

%%%%%%%%%%%%%%%%%%%%%%%%%%%%%%%%%%%%%%%%%%%%%%%%%%
clear all
tic;
NumNeurons = 2000; 
ratio = 1; %has been 1. Now will try making it larger. 
Jc = 1;  
%gee = 3.25;
reps = 30; %number of times a network with a given set of parameters is instantiated
steps = 8;  %number of increments of stim
%timeStps = 1; %number of seconds of simulated time
A_all = zeros(reps, 49);
%Chi_all = zeros(steps, 1); 
FR_all = zeros(steps, 1);
stim_all = zeros(steps, reps);
resp_all = zeros(steps, reps);
increments = 9; %number of different g values to sweep through
Information = zeros(increments, 1);
DynamR = zeros(increments, 1); 
Hr = zeros(increments, 1);
Eq = zeros(increments, 1); 
%G = zeros(steps, 1);
DecayConstant = zeros(steps, 1); 
factor = floor(0.125*NumNeurons);   %the increment by which stimulation is increased each time. Also the unit by which responses are quantized. Ex: response = 62 -> response = 2
count = 1;
%gee = [2 2.5 3 3.5 4 4.5 5];
for k = 1:increments
    gee(k) = 2 + (k-1)*0.25;
    for j=1:steps   %marches through the different stim values
        holderFR = 0;
        stim = ((j-1)*factor);
        
        for i = 1:reps  %marches through the different iterations/repetitions of the same stim value
            i
            [A chi FR] = BrunelNetworkFunction5(gee(k), ratio, Jc, stim, NumNeurons);
            A_all(i, :) = A;
            %Do curve fitting on A to get time constant
            holderFR = holderFR + FR;
            %holderChi = holderChi + chi;
            stim_all(j,i) = (stim/factor) + 1;
            resp_all(j,i) = floor(sum(A(3:5))/(3*factor)) + 1; %here chose the 4th value of A; other choices possible
            
        end
        
        %     R = mean(A_all);
        %     resp = R(3)/10;
        %     resp_all(j) = resp;
        
        FR_all(j) = holderFR/reps;
        
%         figure; plot(mean(A_all)); hold on;  ylabel('Activity', 'FontSize', 15); xlabel('time steps', 'FontSize', 15);
%         plot(mean(A_all) + std(A_all), 'c');
%         plot(mean(A_all) - std(A_all), 'c');
%         
        %Curve fit for A_all
%         holder = 3:40;
%         x = holder';
%         clear holder
%         holder = mean(A_all);
%         y = holder(3:40)';
%         gu = fittype('a-b*exp(-c*x)');
%         f0 = fit(x,y,gu,'StartPoint',[[ones(size(x)), -exp(-x)]\y; 1]);
%         xx = linspace(3,40,50);
%         plot(x,y,'o',xx,f0(xx),'r-');
%         DecayConstant(j) = 1/f0.c;
%         hold off
        
        
    end
    
    
    [probS, probR, dynamicRange]= DynamicRangeFunction(stim_all, resp_all);
    DR = dynamicRange
    DynamR(k) = DR;
    
    %need to process response, as it may have negative values. Particularly
    %if eta is low and the random walk is heavily weighted. How to process
    %it so negative numbers are digestible for findinfo2?
    [Info Hresponse Hconds equivocation] = Brunel_Renormalization(resp_all);
    %[Info] = OU_Renormalization2(resp_all);
    Information(k) = Info;
    Hr(k) = Hresponse;
    Eq(k) = equivocation;
    
end
% figure; plot(G, FR_all); ylabel('Firing rate', 'FontSize', 15); xlabel('g', 'FontSize', 15);
% figure; plot(G, DecayConstant, 'o'); ylabel('Decay constant', 'FontSize', 15); xlabel('g', 'FontSize', 15);


figure; plot(gee, Information, 'b'); hold on
plot(gee, Hr, 'ro'); hold on
plot(gee, Eq, 'bo'); hold off
ylabel('Entropy (bits)', 'FontSize', 15); xlabel('inhibitory strength, g', 'FontSize', 15);
title('NumNeurons=', num2str(NumNeurons), 'Fontsize', 15); 
toc

save Size2000_MI_Run5 -mat
%%%%%%%%%%%%%%%%%%%%%%%%%%%%%%%%%%%%%%%%%%%%%%%%%%%%%%%

% 
% 
% 
% 
% load Run1 -mat
% InfoAll = [];
% InfoAll = [InfoAll Information];
% clear A A_all chi count DecayConstant DR dynamicRange DynamR Eq equivocation factor FR FR_all gee Hconds holderFR Hr Hresponse i increments Info
% clear j Jc k NumNeurons probR probS ratio reps resp_all steps stim stim_all
% 
% load Run2 -mat
% InfoAll = [InfoAll Information];
% clear A A_all chi count DecayConstant DR dynamicRange DynamR Eq equivocation factor FR FR_all gee Hconds holderFR Hr Hresponse i increments Info
% clear j Jc k NumNeurons probR probS ratio reps resp_all steps stim stim_all
% 
% load Run3 -mat
% InfoAll = [InfoAll Information];
% clear A A_all chi count DecayConstant DR dynamicRange DynamR Eq equivocation factor FR FR_all gee Hconds holderFR Hr Hresponse i increments Info
% clear j Jc k NumNeurons probR probS ratio reps resp_all steps stim stim_all
% 
% load Run4 -mat
% InfoAll = [InfoAll Information];
% clear A A_all chi count DecayConstant DR dynamicRange DynamR Eq equivocation factor FR FR_all gee Hconds holderFR Hr Hresponse i increments Info
% clear j Jc k NumNeurons probR probS ratio reps resp_all steps stim stim_all
% 
% load Run5 -mat
% InfoAll = [InfoAll Information];
% clear A A_all chi count DecayConstant DR dynamicRange DynamR Eq equivocation factor FR FR_all gee Hconds holderFR Hr Hresponse i increments Info
% clear j Jc k NumNeurons probR probS ratio reps resp_all steps stim stim_all
% 
% M = mean(InfoAll, 2);
% for i=1:20
%     SD(i) = std(InfoAll(i, :));
% end
% 
% increments = 20;
% for k = 1:increments
%     gee(k) = (k-1)*0.25;
% end
% 
% figure; plot(gee, M, 'k'); hold on
% plot(gee, M - SD', 'c'); hold on
% plot(gee, M + SD', 'c');
% 
% InfoAll_a = InfoAll;
% M_a = M; 
% SD_a = SD;
% save Runs1to5a -mat
% 
% peaks = [1.75 2.25 2.5 2.75];
% Nums = [125 250 500 1000];
% figure; plot(Nums, peaks, 'bo');
% ylim([0 5]); xlim([0 1500]);
% 
% x = Nums';
% y = peaks';
% g = fittype('a-b*exp(-c*x)');
% f0 = fit(x,y,g,'StartPoint',[[ones(size(x)), -exp(-x)]\y; 1]);
% 
% 
% % x=[1,2,4,6,8]';
% % y=[100,140,160,170,175].';
% 
% vect = 2*randn(1, 20);
% x=([125 125 125 125 125 250 250 250 250 250 500 500 500 500 500 1000 1000 1000 1000 1000] + vect)';
% vect = 0.05*randn(1, 20);
% y=([1.75 1.75 1.75 1.75 1.75 2.25 2.25 2.25 2.25 2.5 2.25 2.25 2.5 2.75 2.75 2.5 2.75 2.75 2.75 3]+ vect)';
% figure; 
% plot(x, y, 'bo');
% ylim([0 4]); xlim([0 1500]);
% 
% g = fittype('a-b*exp(-c*x)');
% f0 = fit(x,y,g,'StartPoint',[[ones(size(x)), -exp(-x)]\y; 1]);
% 
% 
% 
% 
% 
% 
% % recipNums = [1/125 1/250 1/500 1/1000];
% % figure; plot(recipNums, peaks, 'bo');
% 
% 
% load Runs1to5a -mat
% figure;
% plot(gee, InfoAll_a); hold on
% clear i increments InfoAll InfoAll_a Information k M M_a SD SD_a
% 
% load Runs1to5b -mat
% plot(gee, InfoAll_b); hold on
% clear i increments InfoAll InfoAll_b Information k M M_b SD SD_b
% 
% load Runs1to5c -mat
% plot(gee, InfoAll_c); hold on
% clear i increments InfoAll InfoAll_c Information k M M_c SD SD_c
% 
% load Runs1to5d -mat
% plot(gee, InfoAll_d); hold on
% clear i increments InfoAll InfoAll_d Information k M M_d SD SD_d
% hold off
% 
% 
% 
% %%%%%%%%%%%%%%%%%%
% 
% load Runs1to5a -mat
% figure;
% plot(gee, M); hold on
% clear i increments InfoAll InfoAll_a Information k M M_a SD SD_a
% 
% load Runs1to5b -mat
% plot(gee, M); hold on
% clear i increments InfoAll InfoAll_a Information k M M_a SD SD_a
% 
% load Runs1to5c -mat
% plot(gee, M); hold on
% clear i increments InfoAll InfoAll_a Information k M M_a SD SD_a
% 
% load Runs1to5d -mat
% plot(gee, M); hold on
% clear i increments InfoAll InfoAll_a Information k M M_a SD SD_a
% hold off
% 
