# Supplementary material for: Addressing skepticism of the critical brain hypothesis
Source: Front Comput Neurosci. 2022 Sep 15;16:703865. doi: 10.3389/fncom.2022.703865 (PMC9520604; doi:10.3389/fncom.2022.703865)
Supplement: Supplementary file 1 [file Data_Sheet_1.zip › SupplementaryMaterial4_Updated/BrunelScript8.m]

%BrunelScript8
%Modified from BrunelScript7; now instead of driving the model with Pspont
%(a random noise source that is not coherent), we will drive it with
%something like a rectified coin flip (random walk) that is coherent. By 
%coherent, I mean that it will drive many neurons simultaneously with the
%same strength. Note that this was not the case with Pspont, which acted
%independently on each neuron. 

%A batch job to sweep the Brunel network model through different values of
%g, from 0.25 to 4.75, while changing the strength of coherent random
%drive. This will investigate how the mutual information curves
%are blunted by coherent random drive that Touboul and Destexhe have 
%explored.  
%JMB 17 March 2022

%%%%%%%%%%%%%%%%%%%%%%%%%%%%%%%%%%%%%%%%%%%%%%%%%%%
clear all
tic;
NumNeurons = 1000; 
MD = 1000; %maximum number of neurons driven by the external coherent noise
%Ps = 0.5; %1e-1; %Probability of a neuron spontaneously firing
ratio = 1.0; %2.5; %has been 1. Now will try making it larger. 
Jc = 1;  
%gee = 3.25;
reps = 30; %number of times a network with a given set of parameters is instantiated
steps = 8;  %number of increments of stim
%timeStps = 1; %number of seconds of simulated time
A_all = zeros(reps, 49);
%Chi_all = zeros(steps, 1); 
FR_all = zeros(steps, 1);
stim_all = zeros(steps, reps);
resp_all = zeros(steps, reps);
increments = 20; %number of different g values to sweep through
Information = zeros(increments, 1);
DynamR = zeros(increments, 1); 
Hr = zeros(increments, 1);
Eq = zeros(increments, 1); 
%G = zeros(steps, 1);
DecayConstant = zeros(steps, 1); 
factor = floor(0.125*NumNeurons);   %the increment by which stimulation is increased each time. Also the unit by which responses are quantized. Ex: response = 62 -> response = 2
count = 1;
%gee = [2 2.5 3 3.5 4 4.5 5];
for k = 1:increments
    gee(k) = (k-1)*0.25;
    for j=1:steps   %marches through the different stim values
        holderFR = 0;
        stim = ((j-1)*factor);
        
        for i = 1:reps  %marches through the different iterations/repetitions of the same stim value
            i
            [A chi FR] = BrunelNetworkFunction8(gee(k), ratio, Jc, stim, NumNeurons, MD);
            A_all(i, :) = A;
            %Do curve fitting on A to get time constant
            holderFR = holderFR + FR;
            %holderChi = holderChi + chi;
            stim_all(j,i) = (stim/factor) + 1;
            resp_all(j,i) = floor(sum(A(3:5))/(3*factor)) + 1; %here chose the 4th value of A; other choices possible
            
        end
        
        %     R = mean(A_all);
        %     resp = R(3)/10;
        %     resp_all(j) = resp;
        
        FR_all(j) = holderFR/reps;
        
%         figure; plot(mean(A_all)); hold on;  ylabel('Activity', 'FontSize', 15); xlabel('time steps', 'FontSize', 15);
%         plot(mean(A_all) + std(A_all), 'c');
%         plot(mean(A_all) - std(A_all), 'c');
%         
        %Curve fit for A_all
%         holder = 3:40;
%         x = holder';
%         clear holder
%         holder = mean(A_all);
%         y = holder(3:40)';
%         gu = fittype('a-b*exp(-c*x)');
%         f0 = fit(x,y,gu,'StartPoint',[[ones(size(x)), -exp(-x)]\y; 1]);
%         xx = linspace(3,40,50);
%         plot(x,y,'o',xx,f0(xx),'r-');
%         DecayConstant(j) = 1/f0.c;
%         hold off
        
        
    end
    
    
    [probS, probR, dynamicRange]= DynamicRangeFunction(stim_all, resp_all);
    DR = dynamicRange
    DynamR(k) = DR;
    
    %need to process response, as it may have negative values. Particularly
    %if eta is low and the random walk is heavily weighted. How to process
    %it so negative numbers are digestible for findinfo2?
    [Info Hresponse Hconds equivocation] = Brunel_Renormalization(resp_all);
    %[Info] = OU_Renormalization2(resp_all);
    Information(k) = Info;
    Hr(k) = Hresponse;
    Eq(k) = equivocation;
    
end
% figure; plot(G, FR_all); ylabel('Firing rate', 'FontSize', 15); xlabel('g', 'FontSize', 15);
% figure; plot(G, DecayConstant, 'o'); ylabel('Decay constant', 'FontSize', 15); xlabel('g', 'FontSize', 15);


figure; plot(gee, Information, 'b'); hold on
plot(gee, Hr, 'ro'); hold on
plot(gee, Eq, 'bo'); hold off
ylabel('Entropy (bits)', 'FontSize', 15); xlabel('inhibitory strength, g', 'FontSize', 15);
title('NumDriven=', num2str(MD), 'Fontsize', 15); 

toc
save MD1000N1000R1b -mat 

%%%%%%%%%%%%%%%%%%%%%%%%%%%%%%%%%%%%%%%%%%%%%%%%%


% %%%%%%%%%%%%%%%%%%%%%%%%%%%%%%%%%%%%%%%%%%%%%%%%%%%
clear all
tic;
NumNeurons = 1000; 
MD = 500; %maximum number of neurons driven by the external coherent noise
%Ps = 0.5; %1e-1; %Probability of a neuron spontaneously firing
ratio = 1.0; %2.5; %has been 1. Now will try making it larger. 
Jc = 1;  
%gee = 3.25;
reps = 30; %number of times a network with a given set of parameters is instantiated
steps = 8;  %number of increments of stim
%timeStps = 1; %number of seconds of simulated time
A_all = zeros(reps, 49);
%Chi_all = zeros(steps, 1); 
FR_all = zeros(steps, 1);
stim_all = zeros(steps, reps);
resp_all = zeros(steps, reps);
increments = 20; %number of different g values to sweep through
Information = zeros(increments, 1);
DynamR = zeros(increments, 1); 
Hr = zeros(increments, 1);
Eq = zeros(increments, 1); 
%G = zeros(steps, 1);
DecayConstant = zeros(steps, 1); 
factor = floor(0.125*NumNeurons);   %the increment by which stimulation is increased each time. Also the unit by which responses are quantized. Ex: response = 62 -> response = 2
count = 1;
%gee = [2 2.5 3 3.5 4 4.5 5];
for k = 1:increments
    gee(k) = (k-1)*0.25;
    for j=1:steps   %marches through the different stim values
        holderFR = 0;
        stim = ((j-1)*factor);
        
        for i = 1:reps  %marches through the different iterations/repetitions of the same stim value
            i
            [A chi FR] = BrunelNetworkFunction8(gee(k), ratio, Jc, stim, NumNeurons, MD);
            A_all(i, :) = A;
            %Do curve fitting on A to get time constant
            holderFR = holderFR + FR;
            %holderChi = holderChi + chi;
            stim_all(j,i) = (stim/factor) + 1;
            resp_all(j,i) = floor(sum(A(3:5))/(3*factor)) + 1; %here chose the 4th value of A; other choices possible
            
        end
        
        %     R = mean(A_all);
        %     resp = R(3)/10;
        %     resp_all(j) = resp;
        
        FR_all(j) = holderFR/reps;
        
%         figure; plot(mean(A_all)); hold on;  ylabel('Activity', 'FontSize', 15); xlabel('time steps', 'FontSize', 15);
%         plot(mean(A_all) + std(A_all), 'c');
%         plot(mean(A_all) - std(A_all), 'c');
%         
        %Curve fit for A_all
%         holder = 3:40;
%         x = holder';
%         clear holder
%         holder = mean(A_all);
%         y = holder(3:40)';
%         gu = fittype('a-b*exp(-c*x)');
%         f0 = fit(x,y,gu,'StartPoint',[[ones(size(x)), -exp(-x)]\y; 1]);
%         xx = linspace(3,40,50);
%         plot(x,y,'o',xx,f0(xx),'r-');
%         DecayConstant(j) = 1/f0.c;
%         hold off
        
        
    end
    
    
    [probS, probR, dynamicRange]= DynamicRangeFunction(stim_all, resp_all);
    DR = dynamicRange
    DynamR(k) = DR;
    
    %need to process response, as it may have negative values. Particularly
    %if eta is low and the random walk is heavily weighted. How to process
    %it so negative numbers are digestible for findinfo2?
    [Info Hresponse Hconds equivocation] = Brunel_Renormalization(resp_all);
    %[Info] = OU_Renormalization2(resp_all);
    Information(k) = Info;
    Hr(k) = Hresponse;
    Eq(k) = equivocation;
    
end
% figure; plot(G, FR_all); ylabel('Firing rate', 'FontSize', 15); xlabel('g', 'FontSize', 15);
% figure; plot(G, DecayConstant, 'o'); ylabel('Decay constant', 'FontSize', 15); xlabel('g', 'FontSize', 15);


figure; plot(gee, Information, 'b'); hold on
plot(gee, Hr, 'ro'); hold on
plot(gee, Eq, 'bo'); hold off
ylabel('Entropy (bits)', 'FontSize', 15); xlabel('inhibitory strength, g', 'FontSize', 15);
title('NumDriven=', num2str(MD), 'Fontsize', 15);


toc
save MD500N1000R1b -mat 

%%%%%%%%%%%%%%%%%%%%%%%%%%%%%%%%%%%%%%%%%%%%%%%%%

%%%%%%%%%%%%%%%%%%%%%%%%%%%%%%%%%%%%%%%%%%%%%%%%%%%
clear all
tic;
NumNeurons = 1000; 
MD = 100; %maximum number of neurons driven by the external coherent noise
%Ps = 0.5; %1e-1; %Probability of a neuron spontaneously firing
ratio = 1.0; %2.5; %has been 1. Now will try making it larger. 
Jc = 1;  
%gee = 3.25;
reps = 30; %number of times a network with a given set of parameters is instantiated
steps = 8;  %number of increments of stim
%timeStps = 1; %number of seconds of simulated time
A_all = zeros(reps, 49);
%Chi_all = zeros(steps, 1); 
FR_all = zeros(steps, 1);
stim_all = zeros(steps, reps);
resp_all = zeros(steps, reps);
increments = 20; %number of different g values to sweep through
Information = zeros(increments, 1);
DynamR = zeros(increments, 1); 
Hr = zeros(increments, 1);
Eq = zeros(increments, 1); 
%G = zeros(steps, 1);
DecayConstant = zeros(steps, 1); 
factor = floor(0.125*NumNeurons);   %the increment by which stimulation is increased each time. Also the unit by which responses are quantized. Ex: response = 62 -> response = 2
count = 1;
%gee = [2 2.5 3 3.5 4 4.5 5];
for k = 1:increments
    gee(k) = (k-1)*0.25;
    for j=1:steps   %marches through the different stim values
        holderFR = 0;
        stim = ((j-1)*factor);
        
        for i = 1:reps  %marches through the different iterations/repetitions of the same stim value
            i
            [A chi FR] = BrunelNetworkFunction8(gee(k), ratio, Jc, stim, NumNeurons, MD);
            A_all(i, :) = A;
            %Do curve fitting on A to get time constant
            holderFR = holderFR + FR;
            %holderChi = holderChi + chi;
            stim_all(j,i) = (stim/factor) + 1;
            resp_all(j,i) = floor(sum(A(3:5))/(3*factor)) + 1; %here chose the 4th value of A; other choices possible
            
        end
        
        %     R = mean(A_all);
        %     resp = R(3)/10;
        %     resp_all(j) = resp;
        
        FR_all(j) = holderFR/reps;
        
%         figure; plot(mean(A_all)); hold on;  ylabel('Activity', 'FontSize', 15); xlabel('time steps', 'FontSize', 15);
%         plot(mean(A_all) + std(A_all), 'c');
%         plot(mean(A_all) - std(A_all), 'c');
%         
        %Curve fit for A_all
%         holder = 3:40;
%         x = holder';
%         clear holder
%         holder = mean(A_all);
%         y = holder(3:40)';
%         gu = fittype('a-b*exp(-c*x)');
%         f0 = fit(x,y,gu,'StartPoint',[[ones(size(x)), -exp(-x)]\y; 1]);
%         xx = linspace(3,40,50);
%         plot(x,y,'o',xx,f0(xx),'r-');
%         DecayConstant(j) = 1/f0.c;
%         hold off
        
        
    end
    
    
    [probS, probR, dynamicRange]= DynamicRangeFunction(stim_all, resp_all);
    DR = dynamicRange
    DynamR(k) = DR;
    
    %need to process response, as it may have negative values. Particularly
    %if eta is low and the random walk is heavily weighted. How to process
    %it so negative numbers are digestible for findinfo2?
    [Info Hresponse Hconds equivocation] = Brunel_Renormalization(resp_all);
    %[Info] = OU_Renormalization2(resp_all);
    Information(k) = Info;
    Hr(k) = Hresponse;
    Eq(k) = equivocation;
    
end
% figure; plot(G, FR_all); ylabel('Firing rate', 'FontSize', 15); xlabel('g', 'FontSize', 15);
% figure; plot(G, DecayConstant, 'o'); ylabel('Decay constant', 'FontSize', 15); xlabel('g', 'FontSize', 15);


figure; plot(gee, Information, 'b'); hold on
plot(gee, Hr, 'ro'); hold on
plot(gee, Eq, 'bo'); hold off
ylabel('Entropy (bits)', 'FontSize', 15); xlabel('inhibitory strength, g', 'FontSize', 15);
title('NumDriven=', num2str(MD), 'Fontsize', 15);


toc
save MD100N1000R1b -mat 

%%%%%%%%%%%%%%%%%%%%%%%%%%%%%%%%%%%%%%%%%%%%%%%%%

%%%%%%%%%%%%%%%%%%%%%%%%%%%%%%%%%%%%%%%%%%%%%%%%%%%
clear all
tic;
NumNeurons = 1000; 
MD = 10; %maximum number of neurons driven by the external coherent noise
%Ps = 0.5; %1e-1; %Probability of a neuron spontaneously firing
ratio = 1.0; %2.5; %has been 1. Now will try making it larger. 
Jc = 1;  
%gee = 3.25;
reps = 30; %number of times a network with a given set of parameters is instantiated
steps = 8;  %number of increments of stim
%timeStps = 1; %number of seconds of simulated time
A_all = zeros(reps, 49);
%Chi_all = zeros(steps, 1); 
FR_all = zeros(steps, 1);
stim_all = zeros(steps, reps);
resp_all = zeros(steps, reps);
increments = 20; %number of different g values to sweep through
Information = zeros(increments, 1);
DynamR = zeros(increments, 1); 
Hr = zeros(increments, 1);
Eq = zeros(increments, 1); 
%G = zeros(steps, 1);
DecayConstant = zeros(steps, 1); 
factor = floor(0.125*NumNeurons);   %the increment by which stimulation is increased each time. Also the unit by which responses are quantized. Ex: response = 62 -> response = 2
count = 1;
%gee = [2 2.5 3 3.5 4 4.5 5];
for k = 1:increments
    gee(k) = (k-1)*0.25;
    for j=1:steps   %marches through the different stim values
        holderFR = 0;
        stim = ((j-1)*factor);
        
        for i = 1:reps  %marches through the different iterations/repetitions of the same stim value
            i
            [A chi FR] = BrunelNetworkFunction8(gee(k), ratio, Jc, stim, NumNeurons, MD);
            A_all(i, :) = A;
            %Do curve fitting on A to get time constant
            holderFR = holderFR + FR;
            %holderChi = holderChi + chi;
            stim_all(j,i) = (stim/factor) + 1;
            resp_all(j,i) = floor(sum(A(3:5))/(3*factor)) + 1; %here chose the 4th value of A; other choices possible
            
        end
        
        %     R = mean(A_all);
        %     resp = R(3)/10;
        %     resp_all(j) = resp;
        
        FR_all(j) = holderFR/reps;
        
%         figure; plot(mean(A_all)); hold on;  ylabel('Activity', 'FontSize', 15); xlabel('time steps', 'FontSize', 15);
%         plot(mean(A_all) + std(A_all), 'c');
%         plot(mean(A_all) - std(A_all), 'c');
%         
        %Curve fit for A_all
%         holder = 3:40;
%         x = holder';
%         clear holder
%         holder = mean(A_all);
%         y = holder(3:40)';
%         gu = fittype('a-b*exp(-c*x)');
%         f0 = fit(x,y,gu,'StartPoint',[[ones(size(x)), -exp(-x)]\y; 1]);
%         xx = linspace(3,40,50);
%         plot(x,y,'o',xx,f0(xx),'r-');
%         DecayConstant(j) = 1/f0.c;
%         hold off
        
        
    end
    
    
    [probS, probR, dynamicRange]= DynamicRangeFunction(stim_all, resp_all);
    DR = dynamicRange
    DynamR(k) = DR;
    
    %need to process response, as it may have negative values. Particularly
    %if eta is low and the random walk is heavily weighted. How to process
    %it so negative numbers are digestible for findinfo2?
    [Info Hresponse Hconds equivocation] = Brunel_Renormalization(resp_all);
    %[Info] = OU_Renormalization2(resp_all);
    Information(k) = Info;
    Hr(k) = Hresponse;
    Eq(k) = equivocation;
    
end
% figure; plot(G, FR_all); ylabel('Firing rate', 'FontSize', 15); xlabel('g', 'FontSize', 15);
% figure; plot(G, DecayConstant, 'o'); ylabel('Decay constant', 'FontSize', 15); xlabel('g', 'FontSize', 15);


figure; plot(gee, Information, 'b'); hold on
plot(gee, Hr, 'ro'); hold on
plot(gee, Eq, 'bo'); hold off
ylabel('Entropy (bits)', 'FontSize', 15); xlabel('inhibitory strength, g', 'FontSize', 15);
title('NumDriven=', num2str(MD), 'Fontsize', 15);


toc
save MD10N1000R1b -mat 

%%%%%%%%%%%%%%%%%%%%%%%%%%%%%%%%%%%%%%%%%%%%%%%%%


%%%%%%%%%%%%%%%%%%%%%%%%%%%%%%%%%%%%%%%%%%%%%%%%%%%
clear all
tic;
NumNeurons = 1000; 
MD = 1000; %maximum number of neurons driven by the external coherent noise
%Ps = 0.5; %1e-1; %Probability of a neuron spontaneously firing
ratio = 1.0; %2.5; %has been 1. Now will try making it larger. 
Jc = 1;  
%gee = 3.25;
reps = 30; %number of times a network with a given set of parameters is instantiated
steps = 8;  %number of increments of stim
%timeStps = 1; %number of seconds of simulated time
A_all = zeros(reps, 49);
%Chi_all = zeros(steps, 1); 
FR_all = zeros(steps, 1);
stim_all = zeros(steps, reps);
resp_all = zeros(steps, reps);
increments = 20; %number of different g values to sweep through
Information = zeros(increments, 1);
DynamR = zeros(increments, 1); 
Hr = zeros(increments, 1);
Eq = zeros(increments, 1); 
%G = zeros(steps, 1);
DecayConstant = zeros(steps, 1); 
factor = floor(0.125*NumNeurons);   %the increment by which stimulation is increased each time. Also the unit by which responses are quantized. Ex: response = 62 -> response = 2
count = 1;
%gee = [2 2.5 3 3.5 4 4.5 5];
for k = 1:increments
    gee(k) = (k-1)*0.25;
    for j=1:steps   %marches through the different stim values
        holderFR = 0;
        stim = ((j-1)*factor);
        
        for i = 1:reps  %marches through the different iterations/repetitions of the same stim value
            i
            [A chi FR] = BrunelNetworkFunction8(gee(k), ratio, Jc, stim, NumNeurons, MD);
            A_all(i, :) = A;
            %Do curve fitting on A to get time constant
            holderFR = holderFR + FR;
            %holderChi = holderChi + chi;
            stim_all(j,i) = (stim/factor) + 1;
            resp_all(j,i) = floor(sum(A(3:5))/(3*factor)) + 1; %here chose the 4th value of A; other choices possible
            
        end
        
        %     R = mean(A_all);
        %     resp = R(3)/10;
        %     resp_all(j) = resp;
        
        FR_all(j) = holderFR/reps;
        
%         figure; plot(mean(A_all)); hold on;  ylabel('Activity', 'FontSize', 15); xlabel('time steps', 'FontSize', 15);
%         plot(mean(A_all) + std(A_all), 'c');
%         plot(mean(A_all) - std(A_all), 'c');
%         
        %Curve fit for A_all
%         holder = 3:40;
%         x = holder';
%         clear holder
%         holder = mean(A_all);
%         y = holder(3:40)';
%         gu = fittype('a-b*exp(-c*x)');
%         f0 = fit(x,y,gu,'StartPoint',[[ones(size(x)), -exp(-x)]\y; 1]);
%         xx = linspace(3,40,50);
%         plot(x,y,'o',xx,f0(xx),'r-');
%         DecayConstant(j) = 1/f0.c;
%         hold off
        
        
    end
    
    
    [probS, probR, dynamicRange]= DynamicRangeFunction(stim_all, resp_all);
    DR = dynamicRange
    DynamR(k) = DR;
    
    %need to process response, as it may have negative values. Particularly
    %if eta is low and the random walk is heavily weighted. How to process
    %it so negative numbers are digestible for findinfo2?
    [Info Hresponse Hconds equivocation] = Brunel_Renormalization(resp_all);
    %[Info] = OU_Renormalization2(resp_all);
    Information(k) = Info;
    Hr(k) = Hresponse;
    Eq(k) = equivocation;
    
end
% figure; plot(G, FR_all); ylabel('Firing rate', 'FontSize', 15); xlabel('g', 'FontSize', 15);
% figure; plot(G, DecayConstant, 'o'); ylabel('Decay constant', 'FontSize', 15); xlabel('g', 'FontSize', 15);


figure; plot(gee, Information, 'b'); hold on
plot(gee, Hr, 'ro'); hold on
plot(gee, Eq, 'bo'); hold off
ylabel('Entropy (bits)', 'FontSize', 15); xlabel('inhibitory strength, g', 'FontSize', 15);
title('NumDriven=', num2str(MD), 'Fontsize', 15); 


toc
save MD1000N1000R1c -mat 

%%%%%%%%%%%%%%%%%%%%%%%%%%%%%%%%%%%%%%%%%%%%%%%%%


% %%%%%%%%%%%%%%%%%%%%%%%%%%%%%%%%%%%%%%%%%%%%%%%%%%%
clear all
tic;
NumNeurons = 1000; 
MD = 500; %maximum number of neurons driven by the external coherent noise
%Ps = 0.5; %1e-1; %Probability of a neuron spontaneously firing
ratio = 1.0; %2.5; %has been 1. Now will try making it larger. 
Jc = 1;  
%gee = 3.25;
reps = 30; %number of times a network with a given set of parameters is instantiated
steps = 8;  %number of increments of stim
%timeStps = 1; %number of seconds of simulated time
A_all = zeros(reps, 49);
%Chi_all = zeros(steps, 1); 
FR_all = zeros(steps, 1);
stim_all = zeros(steps, reps);
resp_all = zeros(steps, reps);
increments = 20; %number of different g values to sweep through
Information = zeros(increments, 1);
DynamR = zeros(increments, 1); 
Hr = zeros(increments, 1);
Eq = zeros(increments, 1); 
%G = zeros(steps, 1);
DecayConstant = zeros(steps, 1); 
factor = floor(0.125*NumNeurons);   %the increment by which stimulation is increased each time. Also the unit by which responses are quantized. Ex: response = 62 -> response = 2
count = 1;
%gee = [2 2.5 3 3.5 4 4.5 5];
for k = 1:increments
    gee(k) = (k-1)*0.25;
    for j=1:steps   %marches through the different stim values
        holderFR = 0;
        stim = ((j-1)*factor);
        
        for i = 1:reps  %marches through the different iterations/repetitions of the same stim value
            i
            [A chi FR] = BrunelNetworkFunction8(gee(k), ratio, Jc, stim, NumNeurons, MD);
            A_all(i, :) = A;
            %Do curve fitting on A to get time constant
            holderFR = holderFR + FR;
            %holderChi = holderChi + chi;
            stim_all(j,i) = (stim/factor) + 1;
            resp_all(j,i) = floor(sum(A(3:5))/(3*factor)) + 1; %here chose the 4th value of A; other choices possible
            
        end
        
        %     R = mean(A_all);
        %     resp = R(3)/10;
        %     resp_all(j) = resp;
        
        FR_all(j) = holderFR/reps;
        
%         figure; plot(mean(A_all)); hold on;  ylabel('Activity', 'FontSize', 15); xlabel('time steps', 'FontSize', 15);
%         plot(mean(A_all) + std(A_all), 'c');
%         plot(mean(A_all) - std(A_all), 'c');
%         
        %Curve fit for A_all
%         holder = 3:40;
%         x = holder';
%         clear holder
%         holder = mean(A_all);
%         y = holder(3:40)';
%         gu = fittype('a-b*exp(-c*x)');
%         f0 = fit(x,y,gu,'StartPoint',[[ones(size(x)), -exp(-x)]\y; 1]);
%         xx = linspace(3,40,50);
%         plot(x,y,'o',xx,f0(xx),'r-');
%         DecayConstant(j) = 1/f0.c;
%         hold off
        
        
    end
    
    
    [probS, probR, dynamicRange]= DynamicRangeFunction(stim_all, resp_all);
    DR = dynamicRange
    DynamR(k) = DR;
    
    %need to process response, as it may have negative values. Particularly
    %if eta is low and the random walk is heavily weighted. How to process
    %it so negative numbers are digestible for findinfo2?
    [Info Hresponse Hconds equivocation] = Brunel_Renormalization(resp_all);
    %[Info] = OU_Renormalization2(resp_all);
    Information(k) = Info;
    Hr(k) = Hresponse;
    Eq(k) = equivocation;
    
end
% figure; plot(G, FR_all); ylabel('Firing rate', 'FontSize', 15); xlabel('g', 'FontSize', 15);
% figure; plot(G, DecayConstant, 'o'); ylabel('Decay constant', 'FontSize', 15); xlabel('g', 'FontSize', 15);


figure; plot(gee, Information, 'b'); hold on
plot(gee, Hr, 'ro'); hold on
plot(gee, Eq, 'bo'); hold off
ylabel('Entropy (bits)', 'FontSize', 15); xlabel('inhibitory strength, g', 'FontSize', 15);
title('NumDriven=', num2str(MD), 'Fontsize', 15);


toc
save MD500N1000R1c -mat 

%%%%%%%%%%%%%%%%%%%%%%%%%%%%%%%%%%%%%%%%%%%%%%%%%

%%%%%%%%%%%%%%%%%%%%%%%%%%%%%%%%%%%%%%%%%%%%%%%%%%%
clear all
tic;
NumNeurons = 1000; 
MD = 100; %maximum number of neurons driven by the external coherent noise
%Ps = 0.5; %1e-1; %Probability of a neuron spontaneously firing
ratio = 1.0; %2.5; %has been 1. Now will try making it larger. 
Jc = 1;  
%gee = 3.25;
reps = 30; %number of times a network with a given set of parameters is instantiated
steps = 8;  %number of increments of stim
%timeStps = 1; %number of seconds of simulated time
A_all = zeros(reps, 49);
%Chi_all = zeros(steps, 1); 
FR_all = zeros(steps, 1);
stim_all = zeros(steps, reps);
resp_all = zeros(steps, reps);
increments = 20; %number of different g values to sweep through
Information = zeros(increments, 1);
DynamR = zeros(increments, 1); 
Hr = zeros(increments, 1);
Eq = zeros(increments, 1); 
%G = zeros(steps, 1);
DecayConstant = zeros(steps, 1); 
factor = floor(0.125*NumNeurons);   %the increment by which stimulation is increased each time. Also the unit by which responses are quantized. Ex: response = 62 -> response = 2
count = 1;
%gee = [2 2.5 3 3.5 4 4.5 5];
for k = 1:increments
    gee(k) = (k-1)*0.25;
    for j=1:steps   %marches through the different stim values
        holderFR = 0;
        stim = ((j-1)*factor);
        
        for i = 1:reps  %marches through the different iterations/repetitions of the same stim value
            i
            [A chi FR] = BrunelNetworkFunction8(gee(k), ratio, Jc, stim, NumNeurons, MD);
            A_all(i, :) = A;
            %Do curve fitting on A to get time constant
            holderFR = holderFR + FR;
            %holderChi = holderChi + chi;
            stim_all(j,i) = (stim/factor) + 1;
            resp_all(j,i) = floor(sum(A(3:5))/(3*factor)) + 1; %here chose the 4th value of A; other choices possible
            
        end
        
        %     R = mean(A_all);
        %     resp = R(3)/10;
        %     resp_all(j) = resp;
        
        FR_all(j) = holderFR/reps;
        
%         figure; plot(mean(A_all)); hold on;  ylabel('Activity', 'FontSize', 15); xlabel('time steps', 'FontSize', 15);
%         plot(mean(A_all) + std(A_all), 'c');
%         plot(mean(A_all) - std(A_all), 'c');
%         
        %Curve fit for A_all
%         holder = 3:40;
%         x = holder';
%         clear holder
%         holder = mean(A_all);
%         y = holder(3:40)';
%         gu = fittype('a-b*exp(-c*x)');
%         f0 = fit(x,y,gu,'StartPoint',[[ones(size(x)), -exp(-x)]\y; 1]);
%         xx = linspace(3,40,50);
%         plot(x,y,'o',xx,f0(xx),'r-');
%         DecayConstant(j) = 1/f0.c;
%         hold off
        
        
    end
    
    
    [probS, probR, dynamicRange]= DynamicRangeFunction(stim_all, resp_all);
    DR = dynamicRange
    DynamR(k) = DR;
    
    %need to process response, as it may have negative values. Particularly
    %if eta is low and the random walk is heavily weighted. How to process
    %it so negative numbers are digestible for findinfo2?
    [Info Hresponse Hconds equivocation] = Brunel_Renormalization(resp_all);
    %[Info] = OU_Renormalization2(resp_all);
    Information(k) = Info;
    Hr(k) = Hresponse;
    Eq(k) = equivocation;
    
end
% figure; plot(G, FR_all); ylabel('Firing rate', 'FontSize', 15); xlabel('g', 'FontSize', 15);
% figure; plot(G, DecayConstant, 'o'); ylabel('Decay constant', 'FontSize', 15); xlabel('g', 'FontSize', 15);


figure; plot(gee, Information, 'b'); hold on
plot(gee, Hr, 'ro'); hold on
plot(gee, Eq, 'bo'); hold off
ylabel('Entropy (bits)', 'FontSize', 15); xlabel('inhibitory strength, g', 'FontSize', 15);
title('NumDriven=', num2str(MD), 'Fontsize', 15);

toc
save MD100N1000R1c -mat 

%%%%%%%%%%%%%%%%%%%%%%%%%%%%%%%%%%%%%%%%%%%%%%%%%

%%%%%%%%%%%%%%%%%%%%%%%%%%%%%%%%%%%%%%%%%%%%%%%%%%%
clear all
tic;
NumNeurons = 1000; 
MD = 10; %maximum number of neurons driven by the external coherent noise
%Ps = 0.5; %1e-1; %Probability of a neuron spontaneously firing
ratio = 1.0; %2.5; %has been 1. Now will try making it larger. 
Jc = 1;  
%gee = 3.25;
reps = 30; %number of times a network with a given set of parameters is instantiated
steps = 8;  %number of increments of stim
%timeStps = 1; %number of seconds of simulated time
A_all = zeros(reps, 49);
%Chi_all = zeros(steps, 1); 
FR_all = zeros(steps, 1);
stim_all = zeros(steps, reps);
resp_all = zeros(steps, reps);
increments = 20; %number of different g values to sweep through
Information = zeros(increments, 1);
DynamR = zeros(increments, 1); 
Hr = zeros(increments, 1);
Eq = zeros(increments, 1); 
%G = zeros(steps, 1);
DecayConstant = zeros(steps, 1); 
factor = floor(0.125*NumNeurons);   %the increment by which stimulation is increased each time. Also the unit by which responses are quantized. Ex: response = 62 -> response = 2
count = 1;
%gee = [2 2.5 3 3.5 4 4.5 5];
for k = 1:increments
    gee(k) = (k-1)*0.25;
    for j=1:steps   %marches through the different stim values
        holderFR = 0;
        stim = ((j-1)*factor);
        
        for i = 1:reps  %marches through the different iterations/repetitions of the same stim value
            i
            [A chi FR] = BrunelNetworkFunction8(gee(k), ratio, Jc, stim, NumNeurons, MD);
            A_all(i, :) = A;
            %Do curve fitting on A to get time constant
            holderFR = holderFR + FR;
            %holderChi = holderChi + chi;
            stim_all(j,i) = (stim/factor) + 1;
            resp_all(j,i) = floor(sum(A(3:5))/(3*factor)) + 1; %here chose the 4th value of A; other choices possible
            
        end
        
        %     R = mean(A_all);
        %     resp = R(3)/10;
        %     resp_all(j) = resp;
        
        FR_all(j) = holderFR/reps;
        
%         figure; plot(mean(A_all)); hold on;  ylabel('Activity', 'FontSize', 15); xlabel('time steps', 'FontSize', 15);
%         plot(mean(A_all) + std(A_all), 'c');
%         plot(mean(A_all) - std(A_all), 'c');
%         
        %Curve fit for A_all
%         holder = 3:40;
%         x = holder';
%         clear holder
%         holder = mean(A_all);
%         y = holder(3:40)';
%         gu = fittype('a-b*exp(-c*x)');
%         f0 = fit(x,y,gu,'StartPoint',[[ones(size(x)), -exp(-x)]\y; 1]);
%         xx = linspace(3,40,50);
%         plot(x,y,'o',xx,f0(xx),'r-');
%         DecayConstant(j) = 1/f0.c;
%         hold off
        
        
    end
    
    
    [probS, probR, dynamicRange]= DynamicRangeFunction(stim_all, resp_all);
    DR = dynamicRange
    DynamR(k) = DR;
    
    %need to process response, as it may have negative values. Particularly
    %if eta is low and the random walk is heavily weighted. How to process
    %it so negative numbers are digestible for findinfo2?
    [Info Hresponse Hconds equivocation] = Brunel_Renormalization(resp_all);
    %[Info] = OU_Renormalization2(resp_all);
    Information(k) = Info;
    Hr(k) = Hresponse;
    Eq(k) = equivocation;
    
end
% figure; plot(G, FR_all); ylabel('Firing rate', 'FontSize', 15); xlabel('g', 'FontSize', 15);
% figure; plot(G, DecayConstant, 'o'); ylabel('Decay constant', 'FontSize', 15); xlabel('g', 'FontSize', 15);


figure; plot(gee, Information, 'b'); hold on
plot(gee, Hr, 'ro'); hold on
plot(gee, Eq, 'bo'); hold off
ylabel('Entropy (bits)', 'FontSize', 15); xlabel('inhibitory strength, g', 'FontSize', 15);
title('NumDriven=', num2str(MD), 'Fontsize', 15);


toc
save MD10N1000R1c -mat 

%%%%%%%%%%%%%%%%%%%%%%%%%%%%%%%%%%%%%%%%%%%%%%%%%

%%%%%%%%%%%%%%%%%%%%%%%%%%%%%%%%%%%%%%%%%%%%%%%%%%%
clear all
tic;
NumNeurons = 1000; 
MD = 1000; %maximum number of neurons driven by the external coherent noise
%Ps = 0.5; %1e-1; %Probability of a neuron spontaneously firing
ratio = 1.0; %2.5; %has been 1. Now will try making it larger. 
Jc = 1;  
%gee = 3.25;
reps = 30; %number of times a network with a given set of parameters is instantiated
steps = 8;  %number of increments of stim
%timeStps = 1; %number of seconds of simulated time
A_all = zeros(reps, 49);
%Chi_all = zeros(steps, 1); 
FR_all = zeros(steps, 1);
stim_all = zeros(steps, reps);
resp_all = zeros(steps, reps);
increments = 20; %number of different g values to sweep through
Information = zeros(increments, 1);
DynamR = zeros(increments, 1); 
Hr = zeros(increments, 1);
Eq = zeros(increments, 1); 
%G = zeros(steps, 1);
DecayConstant = zeros(steps, 1); 
factor = floor(0.125*NumNeurons);   %the increment by which stimulation is increased each time. Also the unit by which responses are quantized. Ex: response = 62 -> response = 2
count = 1;
%gee = [2 2.5 3 3.5 4 4.5 5];
for k = 1:increments
    gee(k) = (k-1)*0.25;
    for j=1:steps   %marches through the different stim values
        holderFR = 0;
        stim = ((j-1)*factor);
        
        for i = 1:reps  %marches through the different iterations/repetitions of the same stim value
            i
            [A chi FR] = BrunelNetworkFunction8(gee(k), ratio, Jc, stim, NumNeurons, MD);
            A_all(i, :) = A;
            %Do curve fitting on A to get time constant
            holderFR = holderFR + FR;
            %holderChi = holderChi + chi;
            stim_all(j,i) = (stim/factor) + 1;
            resp_all(j,i) = floor(sum(A(3:5))/(3*factor)) + 1; %here chose the 4th value of A; other choices possible
            
        end
        
        %     R = mean(A_all);
        %     resp = R(3)/10;
        %     resp_all(j) = resp;
        
        FR_all(j) = holderFR/reps;
        
%         figure; plot(mean(A_all)); hold on;  ylabel('Activity', 'FontSize', 15); xlabel('time steps', 'FontSize', 15);
%         plot(mean(A_all) + std(A_all), 'c');
%         plot(mean(A_all) - std(A_all), 'c');
%         
        %Curve fit for A_all
%         holder = 3:40;
%         x = holder';
%         clear holder
%         holder = mean(A_all);
%         y = holder(3:40)';
%         gu = fittype('a-b*exp(-c*x)');
%         f0 = fit(x,y,gu,'StartPoint',[[ones(size(x)), -exp(-x)]\y; 1]);
%         xx = linspace(3,40,50);
%         plot(x,y,'o',xx,f0(xx),'r-');
%         DecayConstant(j) = 1/f0.c;
%         hold off
        
        
    end
    
    
    [probS, probR, dynamicRange]= DynamicRangeFunction(stim_all, resp_all);
    DR = dynamicRange
    DynamR(k) = DR;
    
    %need to process response, as it may have negative values. Particularly
    %if eta is low and the random walk is heavily weighted. How to process
    %it so negative numbers are digestible for findinfo2?
    [Info Hresponse Hconds equivocation] = Brunel_Renormalization(resp_all);
    %[Info] = OU_Renormalization2(resp_all);
    Information(k) = Info;
    Hr(k) = Hresponse;
    Eq(k) = equivocation;
    
end
% figure; plot(G, FR_all); ylabel('Firing rate', 'FontSize', 15); xlabel('g', 'FontSize', 15);
% figure; plot(G, DecayConstant, 'o'); ylabel('Decay constant', 'FontSize', 15); xlabel('g', 'FontSize', 15);


figure; plot(gee, Information, 'b'); hold on
plot(gee, Hr, 'ro'); hold on
plot(gee, Eq, 'bo'); hold off
ylabel('Entropy (bits)', 'FontSize', 15); xlabel('inhibitory strength, g', 'FontSize', 15);
title('NumDriven=', num2str(MD), 'Fontsize', 15);


toc
save MD1000N1000R1d -mat 

%%%%%%%%%%%%%%%%%%%%%%%%%%%%%%%%%%%%%%%%%%%%%%%%%


% %%%%%%%%%%%%%%%%%%%%%%%%%%%%%%%%%%%%%%%%%%%%%%%%%%%
clear all
tic;
NumNeurons = 1000; 
MD = 500; %maximum number of neurons driven by the external coherent noise
%Ps = 0.5; %1e-1; %Probability of a neuron spontaneously firing
ratio = 1.0; %2.5; %has been 1. Now will try making it larger. 
Jc = 1;  
%gee = 3.25;
reps = 30; %number of times a network with a given set of parameters is instantiated
steps = 8;  %number of increments of stim
%timeStps = 1; %number of seconds of simulated time
A_all = zeros(reps, 49);
%Chi_all = zeros(steps, 1); 
FR_all = zeros(steps, 1);
stim_all = zeros(steps, reps);
resp_all = zeros(steps, reps);
increments = 20; %number of different g values to sweep through
Information = zeros(increments, 1);
DynamR = zeros(increments, 1); 
Hr = zeros(increments, 1);
Eq = zeros(increments, 1); 
%G = zeros(steps, 1);
DecayConstant = zeros(steps, 1); 
factor = floor(0.125*NumNeurons);   %the increment by which stimulation is increased each time. Also the unit by which responses are quantized. Ex: response = 62 -> response = 2
count = 1;
%gee = [2 2.5 3 3.5 4 4.5 5];
for k = 1:increments
    gee(k) = (k-1)*0.25;
    for j=1:steps   %marches through the different stim values
        holderFR = 0;
        stim = ((j-1)*factor);
        
        for i = 1:reps  %marches through the different iterations/repetitions of the same stim value
            i
            [A chi FR] = BrunelNetworkFunction8(gee(k), ratio, Jc, stim, NumNeurons, MD);
            A_all(i, :) = A;
            %Do curve fitting on A to get time constant
            holderFR = holderFR + FR;
            %holderChi = holderChi + chi;
            stim_all(j,i) = (stim/factor) + 1;
            resp_all(j,i) = floor(sum(A(3:5))/(3*factor)) + 1; %here chose the 4th value of A; other choices possible
            
        end
        
        %     R = mean(A_all);
        %     resp = R(3)/10;
        %     resp_all(j) = resp;
        
        FR_all(j) = holderFR/reps;
        
%         figure; plot(mean(A_all)); hold on;  ylabel('Activity', 'FontSize', 15); xlabel('time steps', 'FontSize', 15);
%         plot(mean(A_all) + std(A_all), 'c');
%         plot(mean(A_all) - std(A_all), 'c');
%         
        %Curve fit for A_all
%         holder = 3:40;
%         x = holder';
%         clear holder
%         holder = mean(A_all);
%         y = holder(3:40)';
%         gu = fittype('a-b*exp(-c*x)');
%         f0 = fit(x,y,gu,'StartPoint',[[ones(size(x)), -exp(-x)]\y; 1]);
%         xx = linspace(3,40,50);
%         plot(x,y,'o',xx,f0(xx),'r-');
%         DecayConstant(j) = 1/f0.c;
%         hold off
        
        
    end
    
    
    [probS, probR, dynamicRange]= DynamicRangeFunction(stim_all, resp_all);
    DR = dynamicRange
    DynamR(k) = DR;
    
    %need to process response, as it may have negative values. Particularly
    %if eta is low and the random walk is heavily weighted. How to process
    %it so negative numbers are digestible for findinfo2?
    [Info Hresponse Hconds equivocation] = Brunel_Renormalization(resp_all);
    %[Info] = OU_Renormalization2(resp_all);
    Information(k) = Info;
    Hr(k) = Hresponse;
    Eq(k) = equivocation;
    
end
% figure; plot(G, FR_all); ylabel('Firing rate', 'FontSize', 15); xlabel('g', 'FontSize', 15);
% figure; plot(G, DecayConstant, 'o'); ylabel('Decay constant', 'FontSize', 15); xlabel('g', 'FontSize', 15);


figure; plot(gee, Information, 'b'); hold on
plot(gee, Hr, 'ro'); hold on
plot(gee, Eq, 'bo'); hold off
ylabel('Entropy (bits)', 'FontSize', 15); xlabel('inhibitory strength, g', 'FontSize', 15);
title('NumDriven=', num2str(MD), 'Fontsize', 15);


toc
save MD500N1000R1d -mat 

%%%%%%%%%%%%%%%%%%%%%%%%%%%%%%%%%%%%%%%%%%%%%%%%%

%%%%%%%%%%%%%%%%%%%%%%%%%%%%%%%%%%%%%%%%%%%%%%%%%%%
clear all
tic;
NumNeurons = 1000; 
MD = 100; %maximum number of neurons driven by the external coherent noise
%Ps = 0.5; %1e-1; %Probability of a neuron spontaneously firing
ratio = 1.0; %2.5; %has been 1. Now will try making it larger. 
Jc = 1;  
%gee = 3.25;
reps = 30; %number of times a network with a given set of parameters is instantiated
steps = 8;  %number of increments of stim
%timeStps = 1; %number of seconds of simulated time
A_all = zeros(reps, 49);
%Chi_all = zeros(steps, 1); 
FR_all = zeros(steps, 1);
stim_all = zeros(steps, reps);
resp_all = zeros(steps, reps);
increments = 20; %number of different g values to sweep through
Information = zeros(increments, 1);
DynamR = zeros(increments, 1); 
Hr = zeros(increments, 1);
Eq = zeros(increments, 1); 
%G = zeros(steps, 1);
DecayConstant = zeros(steps, 1); 
factor = floor(0.125*NumNeurons);   %the increment by which stimulation is increased each time. Also the unit by which responses are quantized. Ex: response = 62 -> response = 2
count = 1;
%gee = [2 2.5 3 3.5 4 4.5 5];
for k = 1:increments
    gee(k) = (k-1)*0.25;
    for j=1:steps   %marches through the different stim values
        holderFR = 0;
        stim = ((j-1)*factor);
        
        for i = 1:reps  %marches through the different iterations/repetitions of the same stim value
            i
            [A chi FR] = BrunelNetworkFunction8(gee(k), ratio, Jc, stim, NumNeurons, MD);
            A_all(i, :) = A;
            %Do curve fitting on A to get time constant
            holderFR = holderFR + FR;
            %holderChi = holderChi + chi;
            stim_all(j,i) = (stim/factor) + 1;
            resp_all(j,i) = floor(sum(A(3:5))/(3*factor)) + 1; %here chose the 4th value of A; other choices possible
            
        end
        
        %     R = mean(A_all);
        %     resp = R(3)/10;
        %     resp_all(j) = resp;
        
        FR_all(j) = holderFR/reps;
        
%         figure; plot(mean(A_all)); hold on;  ylabel('Activity', 'FontSize', 15); xlabel('time steps', 'FontSize', 15);
%         plot(mean(A_all) + std(A_all), 'c');
%         plot(mean(A_all) - std(A_all), 'c');
%         
        %Curve fit for A_all
%         holder = 3:40;
%         x = holder';
%         clear holder
%         holder = mean(A_all);
%         y = holder(3:40)';
%         gu = fittype('a-b*exp(-c*x)');
%         f0 = fit(x,y,gu,'StartPoint',[[ones(size(x)), -exp(-x)]\y; 1]);
%         xx = linspace(3,40,50);
%         plot(x,y,'o',xx,f0(xx),'r-');
%         DecayConstant(j) = 1/f0.c;
%         hold off
        
        
    end
    
    
    [probS, probR, dynamicRange]= DynamicRangeFunction(stim_all, resp_all);
    DR = dynamicRange
    DynamR(k) = DR;
    
    %need to process response, as it may have negative values. Particularly
    %if eta is low and the random walk is heavily weighted. How to process
    %it so negative numbers are digestible for findinfo2?
    [Info Hresponse Hconds equivocation] = Brunel_Renormalization(resp_all);
    %[Info] = OU_Renormalization2(resp_all);
    Information(k) = Info;
    Hr(k) = Hresponse;
    Eq(k) = equivocation;
    
end
% figure; plot(G, FR_all); ylabel('Firing rate', 'FontSize', 15); xlabel('g', 'FontSize', 15);
% figure; plot(G, DecayConstant, 'o'); ylabel('Decay constant', 'FontSize', 15); xlabel('g', 'FontSize', 15);


figure; plot(gee, Information, 'b'); hold on
plot(gee, Hr, 'ro'); hold on
plot(gee, Eq, 'bo'); hold off
ylabel('Entropy (bits)', 'FontSize', 15); xlabel('inhibitory strength, g', 'FontSize', 15);
title('NumDriven=', num2str(MD), 'Fontsize', 15);

toc
save MD100N1000R1d -mat 

%%%%%%%%%%%%%%%%%%%%%%%%%%%%%%%%%%%%%%%%%%%%%%%%%

%%%%%%%%%%%%%%%%%%%%%%%%%%%%%%%%%%%%%%%%%%%%%%%%%%%
clear all
tic;
NumNeurons = 1000; 
MD = 10; %maximum number of neurons driven by the external coherent noise
%Ps = 0.5; %1e-1; %Probability of a neuron spontaneously firing
ratio = 1.0; %2.5; %has been 1. Now will try making it larger. 
Jc = 1;  
%gee = 3.25;
reps = 30; %number of times a network with a given set of parameters is instantiated
steps = 8;  %number of increments of stim
%timeStps = 1; %number of seconds of simulated time
A_all = zeros(reps, 49);
%Chi_all = zeros(steps, 1); 
FR_all = zeros(steps, 1);
stim_all = zeros(steps, reps);
resp_all = zeros(steps, reps);
increments = 20; %number of different g values to sweep through
Information = zeros(increments, 1);
DynamR = zeros(increments, 1); 
Hr = zeros(increments, 1);
Eq = zeros(increments, 1); 
%G = zeros(steps, 1);
DecayConstant = zeros(steps, 1); 
factor = floor(0.125*NumNeurons);   %the increment by which stimulation is increased each time. Also the unit by which responses are quantized. Ex: response = 62 -> response = 2
count = 1;
%gee = [2 2.5 3 3.5 4 4.5 5];
for k = 1:increments
    gee(k) = (k-1)*0.25;
    for j=1:steps   %marches through the different stim values
        holderFR = 0;
        stim = ((j-1)*factor);
        
        for i = 1:reps  %marches through the different iterations/repetitions of the same stim value
            i
            [A chi FR] = BrunelNetworkFunction8(gee(k), ratio, Jc, stim, NumNeurons, MD);
            A_all(i, :) = A;
            %Do curve fitting on A to get time constant
            holderFR = holderFR + FR;
            %holderChi = holderChi + chi;
            stim_all(j,i) = (stim/factor) + 1;
            resp_all(j,i) = floor(sum(A(3:5))/(3*factor)) + 1; %here chose the 4th value of A; other choices possible
            
        end
        
        %     R = mean(A_all);
        %     resp = R(3)/10;
        %     resp_all(j) = resp;
        
        FR_all(j) = holderFR/reps;
        
%         figure; plot(mean(A_all)); hold on;  ylabel('Activity', 'FontSize', 15); xlabel('time steps', 'FontSize', 15);
%         plot(mean(A_all) + std(A_all), 'c');
%         plot(mean(A_all) - std(A_all), 'c');
%         
        %Curve fit for A_all
%         holder = 3:40;
%         x = holder';
%         clear holder
%         holder = mean(A_all);
%         y = holder(3:40)';
%         gu = fittype('a-b*exp(-c*x)');
%         f0 = fit(x,y,gu,'StartPoint',[[ones(size(x)), -exp(-x)]\y; 1]);
%         xx = linspace(3,40,50);
%         plot(x,y,'o',xx,f0(xx),'r-');
%         DecayConstant(j) = 1/f0.c;
%         hold off
        
        
    end
    
    
    [probS, probR, dynamicRange]= DynamicRangeFunction(stim_all, resp_all);
    DR = dynamicRange
    DynamR(k) = DR;
    
    %need to process response, as it may have negative values. Particularly
    %if eta is low and the random walk is heavily weighted. How to process
    %it so negative numbers are digestible for findinfo2?
    [Info Hresponse Hconds equivocation] = Brunel_Renormalization(resp_all);
    %[Info] = OU_Renormalization2(resp_all);
    Information(k) = Info;
    Hr(k) = Hresponse;
    Eq(k) = equivocation;
    
end
% figure; plot(G, FR_all); ylabel('Firing rate', 'FontSize', 15); xlabel('g', 'FontSize', 15);
% figure; plot(G, DecayConstant, 'o'); ylabel('Decay constant', 'FontSize', 15); xlabel('g', 'FontSize', 15);


figure; plot(gee, Information, 'b'); hold on
plot(gee, Hr, 'ro'); hold on
plot(gee, Eq, 'bo'); hold off
ylabel('Entropy (bits)', 'FontSize', 15); xlabel('inhibitory strength, g', 'FontSize', 15);
title('NumDriven=', num2str(MD), 'Fontsize', 15);


toc
save MD10N1000R1d -mat 

%%%%%%%%%%%%%%%%%%%%%%%%%%%%%%%%%%%%%%%%%%%%%%%%%

%%%%%%%%%%%%%%%%%%%%%%%%%%%%%%%%%%%%%%%%%%%%%%%%%%%
clear all
tic;
NumNeurons = 1000; 
MD = 1000; %maximum number of neurons driven by the external coherent noise
%Ps = 0.5; %1e-1; %Probability of a neuron spontaneously firing
ratio = 1.0; %2.5; %has been 1. Now will try making it larger. 
Jc = 1;  
%gee = 3.25;
reps = 30; %number of times a network with a given set of parameters is instantiated
steps = 8;  %number of increments of stim
%timeStps = 1; %number of seconds of simulated time
A_all = zeros(reps, 49);
%Chi_all = zeros(steps, 1); 
FR_all = zeros(steps, 1);
stim_all = zeros(steps, reps);
resp_all = zeros(steps, reps);
increments = 20; %number of different g values to sweep through
Information = zeros(increments, 1);
DynamR = zeros(increments, 1); 
Hr = zeros(increments, 1);
Eq = zeros(increments, 1); 
%G = zeros(steps, 1);
DecayConstant = zeros(steps, 1); 
factor = floor(0.125*NumNeurons);   %the increment by which stimulation is increased each time. Also the unit by which responses are quantized. Ex: response = 62 -> response = 2
count = 1;
%gee = [2 2.5 3 3.5 4 4.5 5];
for k = 1:increments
    gee(k) = (k-1)*0.25;
    for j=1:steps   %marches through the different stim values
        holderFR = 0;
        stim = ((j-1)*factor);
        
        for i = 1:reps  %marches through the different iterations/repetitions of the same stim value
            i
            [A chi FR] = BrunelNetworkFunction8(gee(k), ratio, Jc, stim, NumNeurons, MD);
            A_all(i, :) = A;
            %Do curve fitting on A to get time constant
            holderFR = holderFR + FR;
            %holderChi = holderChi + chi;
            stim_all(j,i) = (stim/factor) + 1;
            resp_all(j,i) = floor(sum(A(3:5))/(3*factor)) + 1; %here chose the 4th value of A; other choices possible
            
        end
        
        %     R = mean(A_all);
        %     resp = R(3)/10;
        %     resp_all(j) = resp;
        
        FR_all(j) = holderFR/reps;
        
%         figure; plot(mean(A_all)); hold on;  ylabel('Activity', 'FontSize', 15); xlabel('time steps', 'FontSize', 15);
%         plot(mean(A_all) + std(A_all), 'c');
%         plot(mean(A_all) - std(A_all), 'c');
%         
        %Curve fit for A_all
%         holder = 3:40;
%         x = holder';
%         clear holder
%         holder = mean(A_all);
%         y = holder(3:40)';
%         gu = fittype('a-b*exp(-c*x)');
%         f0 = fit(x,y,gu,'StartPoint',[[ones(size(x)), -exp(-x)]\y; 1]);
%         xx = linspace(3,40,50);
%         plot(x,y,'o',xx,f0(xx),'r-');
%         DecayConstant(j) = 1/f0.c;
%         hold off
        
        
    end
    
    
    [probS, probR, dynamicRange]= DynamicRangeFunction(stim_all, resp_all);
    DR = dynamicRange
    DynamR(k) = DR;
    
    %need to process response, as it may have negative values. Particularly
    %if eta is low and the random walk is heavily weighted. How to process
    %it so negative numbers are digestible for findinfo2?
    [Info Hresponse Hconds equivocation] = Brunel_Renormalization(resp_all);
    %[Info] = OU_Renormalization2(resp_all);
    Information(k) = Info;
    Hr(k) = Hresponse;
    Eq(k) = equivocation;
    
end
% figure; plot(G, FR_all); ylabel('Firing rate', 'FontSize', 15); xlabel('g', 'FontSize', 15);
% figure; plot(G, DecayConstant, 'o'); ylabel('Decay constant', 'FontSize', 15); xlabel('g', 'FontSize', 15);


figure; plot(gee, Information, 'b'); hold on
plot(gee, Hr, 'ro'); hold on
plot(gee, Eq, 'bo'); hold off
ylabel('Entropy (bits)', 'FontSize', 15); xlabel('inhibitory strength, g', 'FontSize', 15);
title('NumDriven=', num2str(MD), 'Fontsize', 15);


toc
save MD1000N1000R1e -mat 

%%%%%%%%%%%%%%%%%%%%%%%%%%%%%%%%%%%%%%%%%%%%%%%%%


% %%%%%%%%%%%%%%%%%%%%%%%%%%%%%%%%%%%%%%%%%%%%%%%%%%%
clear all
tic;
NumNeurons = 1000; 
MD = 500; %maximum number of neurons driven by the external coherent noise
%Ps = 0.5; %1e-1; %Probability of a neuron spontaneously firing
ratio = 1.0; %2.5; %has been 1. Now will try making it larger. 
Jc = 1;  
%gee = 3.25;
reps = 30; %number of times a network with a given set of parameters is instantiated
steps = 8;  %number of increments of stim
%timeStps = 1; %number of seconds of simulated time
A_all = zeros(reps, 49);
%Chi_all = zeros(steps, 1); 
FR_all = zeros(steps, 1);
stim_all = zeros(steps, reps);
resp_all = zeros(steps, reps);
increments = 20; %number of different g values to sweep through
Information = zeros(increments, 1);
DynamR = zeros(increments, 1); 
Hr = zeros(increments, 1);
Eq = zeros(increments, 1); 
%G = zeros(steps, 1);
DecayConstant = zeros(steps, 1); 
factor = floor(0.125*NumNeurons);   %the increment by which stimulation is increased each time. Also the unit by which responses are quantized. Ex: response = 62 -> response = 2
count = 1;
%gee = [2 2.5 3 3.5 4 4.5 5];
for k = 1:increments
    gee(k) = (k-1)*0.25;
    for j=1:steps   %marches through the different stim values
        holderFR = 0;
        stim = ((j-1)*factor);
        
        for i = 1:reps  %marches through the different iterations/repetitions of the same stim value
            i
            [A chi FR] = BrunelNetworkFunction8(gee(k), ratio, Jc, stim, NumNeurons, MD);
            A_all(i, :) = A;
            %Do curve fitting on A to get time constant
            holderFR = holderFR + FR;
            %holderChi = holderChi + chi;
            stim_all(j,i) = (stim/factor) + 1;
            resp_all(j,i) = floor(sum(A(3:5))/(3*factor)) + 1; %here chose the 4th value of A; other choices possible
            
        end
        
        %     R = mean(A_all);
        %     resp = R(3)/10;
        %     resp_all(j) = resp;
        
        FR_all(j) = holderFR/reps;
        
%         figure; plot(mean(A_all)); hold on;  ylabel('Activity', 'FontSize', 15); xlabel('time steps', 'FontSize', 15);
%         plot(mean(A_all) + std(A_all), 'c');
%         plot(mean(A_all) - std(A_all), 'c');
%         
        %Curve fit for A_all
%         holder = 3:40;
%         x = holder';
%         clear holder
%         holder = mean(A_all);
%         y = holder(3:40)';
%         gu = fittype('a-b*exp(-c*x)');
%         f0 = fit(x,y,gu,'StartPoint',[[ones(size(x)), -exp(-x)]\y; 1]);
%         xx = linspace(3,40,50);
%         plot(x,y,'o',xx,f0(xx),'r-');
%         DecayConstant(j) = 1/f0.c;
%         hold off
        
        
    end
    
    
    [probS, probR, dynamicRange]= DynamicRangeFunction(stim_all, resp_all);
    DR = dynamicRange
    DynamR(k) = DR;
    
    %need to process response, as it may have negative values. Particularly
    %if eta is low and the random walk is heavily weighted. How to process
    %it so negative numbers are digestible for findinfo2?
    [Info Hresponse Hconds equivocation] = Brunel_Renormalization(resp_all);
    %[Info] = OU_Renormalization2(resp_all);
    Information(k) = Info;
    Hr(k) = Hresponse;
    Eq(k) = equivocation;
    
end
% figure; plot(G, FR_all); ylabel('Firing rate', 'FontSize', 15); xlabel('g', 'FontSize', 15);
% figure; plot(G, DecayConstant, 'o'); ylabel('Decay constant', 'FontSize', 15); xlabel('g', 'FontSize', 15);


figure; plot(gee, Information, 'b'); hold on
plot(gee, Hr, 'ro'); hold on
plot(gee, Eq, 'bo'); hold off
ylabel('Entropy (bits)', 'FontSize', 15); xlabel('inhibitory strength, g', 'FontSize', 15);
title('NumDriven=', num2str(MD), 'Fontsize', 15); 


toc
save MD500N1000R1e -mat 

%%%%%%%%%%%%%%%%%%%%%%%%%%%%%%%%%%%%%%%%%%%%%%%%%

%%%%%%%%%%%%%%%%%%%%%%%%%%%%%%%%%%%%%%%%%%%%%%%%%%%
clear all
tic;
NumNeurons = 1000; 
MD = 100; %maximum number of neurons driven by the external coherent noise
%Ps = 0.5; %1e-1; %Probability of a neuron spontaneously firing
ratio = 1.0; %2.5; %has been 1. Now will try making it larger. 
Jc = 1;  
%gee = 3.25;
reps = 30; %number of times a network with a given set of parameters is instantiated
steps = 8;  %number of increments of stim
%timeStps = 1; %number of seconds of simulated time
A_all = zeros(reps, 49);
%Chi_all = zeros(steps, 1); 
FR_all = zeros(steps, 1);
stim_all = zeros(steps, reps);
resp_all = zeros(steps, reps);
increments = 20; %number of different g values to sweep through
Information = zeros(increments, 1);
DynamR = zeros(increments, 1); 
Hr = zeros(increments, 1);
Eq = zeros(increments, 1); 
%G = zeros(steps, 1);
DecayConstant = zeros(steps, 1); 
factor = floor(0.125*NumNeurons);   %the increment by which stimulation is increased each time. Also the unit by which responses are quantized. Ex: response = 62 -> response = 2
count = 1;
%gee = [2 2.5 3 3.5 4 4.5 5];
for k = 1:increments
    gee(k) = (k-1)*0.25;
    for j=1:steps   %marches through the different stim values
        holderFR = 0;
        stim = ((j-1)*factor);
        
        for i = 1:reps  %marches through the different iterations/repetitions of the same stim value
            i
            [A chi FR] = BrunelNetworkFunction8(gee(k), ratio, Jc, stim, NumNeurons, MD);
            A_all(i, :) = A;
            %Do curve fitting on A to get time constant
            holderFR = holderFR + FR;
            %holderChi = holderChi + chi;
            stim_all(j,i) = (stim/factor) + 1;
            resp_all(j,i) = floor(sum(A(3:5))/(3*factor)) + 1; %here chose the 4th value of A; other choices possible
            
        end
        
        %     R = mean(A_all);
        %     resp = R(3)/10;
        %     resp_all(j) = resp;
        
        FR_all(j) = holderFR/reps;
        
%         figure; plot(mean(A_all)); hold on;  ylabel('Activity', 'FontSize', 15); xlabel('time steps', 'FontSize', 15);
%         plot(mean(A_all) + std(A_all), 'c');
%         plot(mean(A_all) - std(A_all), 'c');
%         
        %Curve fit for A_all
%         holder = 3:40;
%         x = holder';
%         clear holder
%         holder = mean(A_all);
%         y = holder(3:40)';
%         gu = fittype('a-b*exp(-c*x)');
%         f0 = fit(x,y,gu,'StartPoint',[[ones(size(x)), -exp(-x)]\y; 1]);
%         xx = linspace(3,40,50);
%         plot(x,y,'o',xx,f0(xx),'r-');
%         DecayConstant(j) = 1/f0.c;
%         hold off
        
        
    end
    
    
    [probS, probR, dynamicRange]= DynamicRangeFunction(stim_all, resp_all);
    DR = dynamicRange
    DynamR(k) = DR;
    
    %need to process response, as it may have negative values. Particularly
    %if eta is low and the random walk is heavily weighted. How to process
    %it so negative numbers are digestible for findinfo2?
    [Info Hresponse Hconds equivocation] = Brunel_Renormalization(resp_all);
    %[Info] = OU_Renormalization2(resp_all);
    Information(k) = Info;
    Hr(k) = Hresponse;
    Eq(k) = equivocation;
    
end
% figure; plot(G, FR_all); ylabel('Firing rate', 'FontSize', 15); xlabel('g', 'FontSize', 15);
% figure; plot(G, DecayConstant, 'o'); ylabel('Decay constant', 'FontSize', 15); xlabel('g', 'FontSize', 15);


figure; plot(gee, Information, 'b'); hold on
plot(gee, Hr, 'ro'); hold on
plot(gee, Eq, 'bo'); hold off
ylabel('Entropy (bits)', 'FontSize', 15); xlabel('inhibitory strength, g', 'FontSize', 15);
title('NumDriven=', num2str(MD), 'Fontsize', 15);


toc
save MD100N1000R1e -mat 

%%%%%%%%%%%%%%%%%%%%%%%%%%%%%%%%%%%%%%%%%%%%%%%%%

%%%%%%%%%%%%%%%%%%%%%%%%%%%%%%%%%%%%%%%%%%%%%%%%%%%
clear all
tic;
NumNeurons = 1000; 
MD = 10; %maximum number of neurons driven by the external coherent noise
%Ps = 0.5; %1e-1; %Probability of a neuron spontaneously firing
ratio = 1.0; %2.5; %has been 1. Now will try making it larger. 
Jc = 1;  
%gee = 3.25;
reps = 30; %number of times a network with a given set of parameters is instantiated
steps = 8;  %number of increments of stim
%timeStps = 1; %number of seconds of simulated time
A_all = zeros(reps, 49);
%Chi_all = zeros(steps, 1); 
FR_all = zeros(steps, 1);
stim_all = zeros(steps, reps);
resp_all = zeros(steps, reps);
increments = 20; %number of different g values to sweep through
Information = zeros(increments, 1);
DynamR = zeros(increments, 1); 
Hr = zeros(increments, 1);
Eq = zeros(increments, 1); 
%G = zeros(steps, 1);
DecayConstant = zeros(steps, 1); 
factor = floor(0.125*NumNeurons);   %the increment by which stimulation is increased each time. Also the unit by which responses are quantized. Ex: response = 62 -> response = 2
count = 1;
%gee = [2 2.5 3 3.5 4 4.5 5];
for k = 1:increments
    gee(k) = (k-1)*0.25;
    for j=1:steps   %marches through the different stim values
        holderFR = 0;
        stim = ((j-1)*factor);
        
        for i = 1:reps  %marches through the different iterations/repetitions of the same stim value
            i
            [A chi FR] = BrunelNetworkFunction8(gee(k), ratio, Jc, stim, NumNeurons, MD);
            A_all(i, :) = A;
            %Do curve fitting on A to get time constant
            holderFR = holderFR + FR;
            %holderChi = holderChi + chi;
            stim_all(j,i) = (stim/factor) + 1;
            resp_all(j,i) = floor(sum(A(3:5))/(3*factor)) + 1; %here chose the 4th value of A; other choices possible
            
        end
        
        %     R = mean(A_all);
        %     resp = R(3)/10;
        %     resp_all(j) = resp;
        
        FR_all(j) = holderFR/reps;
        
%         figure; plot(mean(A_all)); hold on;  ylabel('Activity', 'FontSize', 15); xlabel('time steps', 'FontSize', 15);
%         plot(mean(A_all) + std(A_all), 'c');
%         plot(mean(A_all) - std(A_all), 'c');
%         
        %Curve fit for A_all
%         holder = 3:40;
%         x = holder';
%         clear holder
%         holder = mean(A_all);
%         y = holder(3:40)';
%         gu = fittype('a-b*exp(-c*x)');
%         f0 = fit(x,y,gu,'StartPoint',[[ones(size(x)), -exp(-x)]\y; 1]);
%         xx = linspace(3,40,50);
%         plot(x,y,'o',xx,f0(xx),'r-');
%         DecayConstant(j) = 1/f0.c;
%         hold off
        
        
    end
    
    
    [probS, probR, dynamicRange]= DynamicRangeFunction(stim_all, resp_all);
    DR = dynamicRange
    DynamR(k) = DR;
    
    %need to process response, as it may have negative values. Particularly
    %if eta is low and the random walk is heavily weighted. How to process
    %it so negative numbers are digestible for findinfo2?
    [Info Hresponse Hconds equivocation] = Brunel_Renormalization(resp_all);
    %[Info] = OU_Renormalization2(resp_all);
    Information(k) = Info;
    Hr(k) = Hresponse;
    Eq(k) = equivocation;
    
end
% figure; plot(G, FR_all); ylabel('Firing rate', 'FontSize', 15); xlabel('g', 'FontSize', 15);
% figure; plot(G, DecayConstant, 'o'); ylabel('Decay constant', 'FontSize', 15); xlabel('g', 'FontSize', 15);


figure; plot(gee, Information, 'b'); hold on
plot(gee, Hr, 'ro'); hold on
plot(gee, Eq, 'bo'); hold off
ylabel('Entropy (bits)', 'FontSize', 15); xlabel('inhibitory strength, g', 'FontSize', 15);
title('NumDriven=', num2str(MD), 'Fontsize', 15);


toc
save MD10N1000R1e -mat 

%%%%%%%%%%%%%%%%%%%%%%%%%%%%%%%%%%%%%%%%%%%%%%%%%


% %Now for plotting curves
% clear all
% figure;
% load MD1000N1000R1a -mat
% plot(gee, Information, 'k'); hold on
% clear Information
% load MD500N1000R1a -mat
% plot(gee, Information, 'k'); hold on
% clear Information
% load MD100N1000R1a -mat
% plot(gee, Information, 'k'); hold on
% clear Information
% load MD10N1000R1a -mat
% plot(gee, Information, 'k'); hold on
% % clear Information
% % load MD1N1000R1a -mat
% % plot(gee, Information, 'k'); hold on
% % clear Information
% ylim([-0.2 1.7]); xlim([0.5 4.5]); 


%%%%%%%%%%%%%%%%%%%%%%%%%%%%%%%%%%%
%%%%%%%%%%%%%%%%%%%%%%%%%%%%%%%%%%%
%code to average all I (mutual information) curves and get error bars
clear all
figure;
H1000 = [];
load MD1000N1000R1a -mat
H1000 = [H1000 Information];
load MD1000N1000R1b -mat
H1000 = [H1000 Information];
load MD1000N1000R1c -mat
H1000 = [H1000 Information];
load MD1000N1000R1d -mat
H1000 = [H1000 Information];
load MD1000N1000R1e -mat
H1000 = [H1000 Information];
delta = std(H1000');
m = mean(H1000');
plot(gee, m+delta, 'c'); hold on
plot(gee, m-delta, 'c'); hold on
plot(gee, m, 'k'); hold on

H500 = [];
load MD500N1000R1a -mat
H500 = [H500 Information];
load MD500N1000R1b -mat
H500 = [H500 Information];
load MD500N1000R1c -mat
H500 = [H500 Information];
load MD500N1000R1d -mat
H500 = [H500 Information];
load MD500N1000R1e -mat
H500 = [H500 Information];
delta = std(H500');
m = mean(H500');
plot(gee, m+delta, 'c'); hold on
plot(gee, m-delta, 'c'); hold on
plot(gee, m, 'k'); hold on

clear Information delta m
H100 = [];
load MD100N1000R1a -mat
H100 = [H100 Information];
load MD100N1000R1b -mat
H100 = [H100 Information];
load MD100N1000R1c -mat
H100 = [H100 Information];
load MD100N1000R1d -mat
H100 = [H100 Information];
load MD100N1000R1e -mat
H100 = [H100 Information];
delta = std(H100');
m = mean(H100');
plot(gee, m+delta, 'c'); hold on
plot(gee, m-delta, 'c'); hold on
plot(gee, m, 'k'); hold on

clear Information delta m
H10 = [];
load MD10N1000R1a -mat
H10 = [H10 Information];
load MD10N1000R1b -mat
H10 = [H10 Information];
load MD10N1000R1c -mat
H10 = [H10 Information];
load MD10N1000R1d -mat
H10 = [H10 Information];
load MD10N1000R1e -mat
H10 = [H10 Information];
delta = std(H10');
m = mean(H10');
plot(gee, m+delta, 'c'); hold on
plot(gee, m-delta, 'c'); hold on
plot(gee, m, 'k'); hold on

xlim([0.5 4.5]); ylim([-0.2 1.8]);


%%%%%%%%%%%%%%%%%%%%%%%%%%%%%%%%%%%%
%%%%%%%%%%%%%%%%%%%%%%%%%%%%%%%%%%%%
%%%%%%%%%%%%%%%%%%%%%%%%%%%%%%%%%%%
%%%%%%%%%%%%%%%%%%%%%%%%%%%%%%%%%%%
%code to average all Hr (entropy of response) curves and get error bars
clear all
figure;
H1000 = [];
load MD1000N1000R1a -mat
H1000 = [H1000 Hr];
load MD1000N1000R1b -mat
H1000 = [H1000 Hr];
load MD1000N1000R1c -mat
H1000 = [H1000 Hr];
load MD1000N1000R1d -mat
H1000 = [H1000 Hr];
load MD1000N1000R1e -mat
H1000 = [H1000 Hr];
delta = std(H1000');
m = mean(H1000');
plot(gee, m+delta, 'c'); hold on
plot(gee, m-delta, 'c'); hold on
plot(gee, m, 'r'); hold on

H500 = [];
load MD500N1000R1a -mat
H500 = [H500 Hr];
load MD500N1000R1b -mat
H500 = [H500 Hr];
load MD500N1000R1c -mat
H500 = [H500 Hr];
load MD500N1000R1d -mat
H500 = [H500 Hr];
load MD500N1000R1e -mat
H500 = [H500 Hr];
delta = std(H500');
m = mean(H500');
plot(gee, m+delta, 'c'); hold on
plot(gee, m-delta, 'c'); hold on
plot(gee, m, 'y'); hold on

clear Information delta m
H100 = [];
load MD100N1000R1a -mat
H100 = [H100 Hr];
load MD100N1000R1b -mat
H100 = [H100 Hr];
load MD100N1000R1c -mat
H100 = [H100 Hr];
load MD100N1000R1d -mat
H100 = [H100 Hr];
load MD100N1000R1e -mat
H100 = [H100 Hr];
delta = std(H100');
m = mean(H100');
plot(gee, m+delta, 'c'); hold on
plot(gee, m-delta, 'c'); hold on
plot(gee, m, 'g'); hold on

clear Information delta m
H10 = [];
load MD10N1000R1a -mat
H10 = [H10 Hr];
load MD10N1000R1b -mat
H10 = [H10 Hr];
load MD10N1000R1c -mat
H10 = [H10 Hr];
load MD10N1000R1d -mat
H10 = [H10 Hr];
load MD10N1000R1e -mat
H10 = [H10 Hr];
delta = std(H10');
m = mean(H10');
plot(gee, m+delta, 'c'); hold on
plot(gee, m-delta, 'c'); hold on
plot(gee, m, 'b'); hold on

xlim([0.5 4.5]); ylim([-0.2 3.4]);
