# Supplementary material for: Addressing skepticism of the critical brain hypothesis
Source: Front Comput Neurosci. 2022 Sep 15;16:703865. doi: 10.3389/fncom.2022.703865 (PMC9520604; doi:10.3389/fncom.2022.703865)
Supplement: Supplementary file 1 [file Data_Sheet_1.zip › SupplementaryMaterial4_Updated/BrunelTimeConstantConnectivityChange.m]

%BrunelTimeConstantConnectivityChange
%Just like BrunelTimeConstant, but here the parameter Conn is varied. To
%explore how network connectivity affects the decay time constant. 
%Runs Brunel model for several different values of g, the relative strength
%of inhibitory coupling. Stimulation is delivered at time step 100 and background 
%drive is turned to zero. Records average level of activity as well as time
%constants of response to stimuli. Plots response to stimuli for each value
%of g. Plots time constants against g, should show a peak near g = 3 or g =
%3.5

DecayAll = [];

for k =1:10
    Conn = k * 0.01;
    ratio = 1; %nu_inhib/nu_excit from Brunel's paper in 2000
    Jc = 1; %1; %base level of excitatory neuron connections
    reps = 50; %number of times a network with a given set of parameters is instantiated
    steps = 16; %number of increments of g in plotting the phase transition
    A_all = zeros(reps, 49);
    FR_all = zeros(steps, 1);
    G = zeros(steps, 1);
    DecayConstant = zeros(steps, 1);
    for j=1:steps
        holderFR = 0;
        gee = 1 + ((j-1)*0.25);
        G(j) = gee;
        for i = 1:reps
            i
            [A chi FR] = BrunelNetworkFunctionTimeConstant2(gee, ratio, Jc, Conn);
            A_all(i, :) = A;
            %Do curve fitting on A to get time constant
            holderFR = holderFR + FR;
        end
        
        FR_all(j) = holderFR/reps;
        
%         figure; plot(mean(A_all)); hold on;  ylabel('Activity', 'FontSize', 15); xlabel('time steps', 'FontSize', 15);
%         plot(mean(A_all) + std(A_all), 'c');
%         plot(mean(A_all) - std(A_all), 'c');
        
        %Curve fit for A_all
        holder = 3:40;
        x = holder';
        clear holder
        holder = mean(A_all);
        y = holder(3:40)';
        gu = fittype('a-b*exp(-c*x)');
        f0 = fit(x,y,gu,'StartPoint',[[ones(size(x)), -exp(-x)]\y; 1]);
        xx = linspace(3,40,50);
        %plot(x,y,'o',xx,f0(xx),'r-');
        DecayConstant(j) = 1/f0.c;
        hold off
        
    end
    %figure; plot(G, FR_all); ylabel('Firing rate', 'FontSize', 15); xlabel('g', 'FontSize', 15);
    figure; plot(G, DecayConstant, 'o'); ylabel('Decay constant', 'FontSize', 15); xlabel('g', 'FontSize', 15);
    DecayAll = [DecayAll; DecayConstant];
end

figure;
for i=1:10
    beg = ((i-1)*(steps))+1;
    fin = i*(steps);
    plot((1:0.25:4.75), DecayAll(beg:fin)); ylabel('Decay constant', 'FontSize', 15); xlabel('g', 'FontSize', 15);
    hold on
end
%ylim([-0.5 25]);
