# Supplementary material for: Addressing skepticism of the critical brain hypothesis
Source: Front Comput Neurosci. 2022 Sep 15;16:703865. doi: 10.3389/fncom.2022.703865 (PMC9520604; doi:10.3389/fncom.2022.703865)
Supplement: Supplementary file 1 [file Data_Sheet_1.zip › SupplementaryMaterial4_Updated/BrunelTimeConstantLarge.m]

%BrunelTimeConstantLarge
%Associated with Figure 6 of the paper. 
%Uses Brunel model code adapted from Destexhe and Touboul, 2021. 
%Runs Brunel model for several different values of g, the relative strength
%of inhibitory coupling. Stimulation is delivered at time step 100 and background 
%drive is turned to zero. Records average level of activity as well as time
%constants of response to stimuli. Plots response to stimuli for each value
%of g. Plots time constants against g, should show a peak near g = 3 or g =
%3.5


ratio = 1.0; %1; %nu_inhib/nu_excit from Brunel's paper in 2000
Jc = 1; %1; %base level of excitatory neuron connections
reps = 30; %number of times a network with a given set of parameters is instantiated
%G = [0 1 2 2.5 2.75 2.96 2.97 2.98 2.99 3 3.01 3.02 3.03 3.04 3.05 3.06 3.07 3.08 3.09 3.1 3.11 3.12 3.13 3.14 3.15 3.16 3.17 3.18 4 5];
G = [2.89 2.9 2.91 2.92 2.93 2.94 2.95 2.96 2.97];
steps = length(G); %number of increments of g in plotting the phase transition
len = 25;
A_all = zeros(reps, len);
FR_all = zeros(steps, 1);
DecayConstant = zeros(steps, 1); 

for j=1:steps
    holderFR = 0;
    gee = G(j);
    for i = 1:reps
        i
        [A FR] = BrunelNetworkFunctionTimeConstantLarge(gee, ratio);
        A_all(i, :) = A;
        %Do curve fitting on A to get time constant
        holderFR = holderFR + FR;
    end
    
    FR_all(j) = holderFR/reps;
    
    figure; plot(mean(A_all)); hold on;  ylabel('Activity', 'FontSize', 15); xlabel('time steps', 'FontSize', 15);
    plot(mean(A_all) + std(A_all), 'c');
    plot(mean(A_all) - std(A_all), 'c');
    
    %Curve fit for A_all
    holder = 3:len;
    x = holder';
    clear holder
    holder = mean(A_all);
    y = holder(3:len)'; 
    gu = fittype('a-b*exp(-c*x)');
    f0 = fit(x,y,gu,'StartPoint',[[ones(size(x)), -exp(-x)]\y; 1]);
    xx = linspace(3,len,len+10);  %xx = linspace(3,40,50);
    plot(x,y,'o',xx,f0(xx),'r-');
    DecayConstant(j) = 1/f0.c;
    hold off
    
end

figure; plot(G, FR_all, 'o'); ylabel('Firing rate', 'FontSize', 15); xlabel('g', 'FontSize', 15); xlim([0 5])
figure; plot(G, DecayConstant, 'o'); ylabel('Decay constant', 'FontSize', 15); xlabel('g', 'FontSize', 15);


save TimeConstN8000Stim1600g -mat
