# Supplementary material for: Addressing skepticism of the critical brain hypothesis
Source: Front Comput Neurosci. 2022 Sep 15;16:703865. doi: 10.3389/fncom.2022.703865 (PMC9520604; doi:10.3389/fncom.2022.703865)
Supplement: Supplementary file 1 [file Data_Sheet_1.zip › SupplementaryMaterial4_Updated/CoinFlipFinal.m]

%CoinFlipFinal
%Simulates a fair coin flip. For every head, it climbs one step in y. For
%every tail, it drops one step in y. Number of flips is plotted along the x-axis. 
%Excursions from the origin are all rectified by absolute value so that
%only positive "avalanches" are produced. 
%2 billion flips can be accomplished on a laptop. For fewer
%flips, reduce N. 
%Note: on some occasions the coin flip will not return to the axis for very
%long times. In these cases, statistics will be insufficient. Usually this is fixed by just running it
%again. 


clear all  %to free up memory, as this is a memory intensive script
tic; 
N = 6e8; %2e9; %Number of coin flips. two hundred million is a good place to start (2e8) but two billion (2e9) takes longer and produces better statistics. 
thresh = 0; %Threshold. If thresh = 0, then it is just the axis
MaxDuration = 31; %Maximum duration of avalanche shapes to be plotted in collapse. Note that 
                  %not all small avalanche sizes are equally represented
                  %because of the requirement to return to the origin. For
                  %example, even (2, 4, 6, ...) avalanche durations are impossible. Because this causes
                  %the first few avalanches to not follow a power law, must
                  %begin looking for scaling after this effect is less
                  %prevalent. 

lowerLim = 30; %limits over which power law range is fit. May need to be made smaller if less than 200 million flips are used. 
upperLim = 380;

%create the random walk from a simulated coin flip
steps = randn(N, 1);
%steps = steps + 0.01;  %here introducing bias
steps = sign(steps); 
X = cumsum(steps); %Position in a random walk is the cumulative sum of the steps 
clear steps
X = abs(X);  %make it a reflected random walk; just easier to deal with sizes of excursions 
%plotting this takes a long time, so I have commented it out for now:
%figure; plot(1:N, X, 'b'); hold on; line([1 N], [0 0]); %could also just plot a smaller segment of it. 

%Get statistics on "avalanches" from this process
crossings = find(X == 0);
Events = [];
Durations = zeros(length(crossings), 1);
Areas = zeros(length(crossings), 1);

for i=1:length(crossings)-1
        Events{i} = X(crossings(i)+1:crossings(i+1)-1);  %this does not include the zero at the start and at the end
        Durations(i) = length(Events{i});
        Areas(i) = sum(Events{i});
end

clear X crossings %to free up memory

%Get and plot Durations distribution (avalanche lengths)
dist = zeros(max(Durations), 1);
for i=1:length(Durations)-1
    if Durations(i) ~= 0
        dist(Durations(i)) = dist(Durations(i)) + 1;
    end
end
y = 1:length(dist);
figure; plot(log10(y),log10(dist/sum(dist)),'k o'); ylabel('Log(Prob(Avalanche duration))', 'FontSize', 15); xlabel('Log(Avalanche duration)', 'FontSize', 15);
title('Avalanche duration distribution', 'Fontsize', 15); 
xlim([0 3.5])
%Get cumulative plot
Duration = dist/sum(dist);
Z = cumsum(Duration);
clear Duration
Y = 1-Z; %For plotting cumulative complementary distribution function (CCDF)
% figure; loglog(1-Z);
figure; plot(log10(y), log10(Y)); ylim([-4 0]); title('CCDF of Avalanche durations', 'Fontsize', 15); ylabel('Log(CCDF of Avalanche durations)', 'FontSize', 15); xlabel('Log(Avalanche duration)', 'FontSize', 15);

ex = log10(y(lowerLim:upperLim));
why = log10(Y(lowerLim:upperLim));
figure; plot(ex,why,'LineWidth',2); ylabel('Log(CCDF of Avalanche durations)', 'FontSize', 15); xlabel('Log(Avalanche duration)', 'FontSize', 15);
title('CCDF of Avalanche durations', 'Fontsize', 15);

c = polyfit(ex, why,1);
% Display evaluated equation y = m*x + b
disp(['Equation is y = ' num2str(c(1)) '*x + ' num2str(c(2))])
alpha = c(1) - 1 %Exponent of avalanche duration distribution. Because cumsum is the integral, must adjust exponent by adding  -1

% Evaluate fit equation using polyval
y_est = polyval(c,ex);
% Add trend line to plot
hold on
plot(ex,y_est,'r--','LineWidth',2); ylabel('Log(CCDF of Avalanche durations)', 'FontSize', 15); xlabel('Log(Avalanche durations)', 'FontSize', 15);
title('Line fit', 'Fontsize', 15);
hold off

%[tau, xmin, xmax] = plparams(var);


%Get and plot Areas distribution (avalanche sizes)
clear dist
dist = sparse(max(Areas), 1);
DurationsList = [];
for i=1:length(Areas)-1
    if Areas(i) ~= 0
        dist(Areas(i)) = dist(Areas(i)) + 1;
        DurationsList = [DurationsList Durations(i)];
    end
end
L = find(dist);
% figure; loglog((dist(L)/sum(dist(L))),'k o');
% ylabel('Log(Prob(Avalanche size))', 'FontSize', 15); xlabel('Log(Avalanche size)', 'FontSize', 15);
y = 1:length(L);
figure; plot(log10(y),log10(dist(L)/sum(dist(L))),'k o'); ylabel('Log(Prob(Avalanche size))', 'FontSize', 15); xlabel('Log(Avalanche size)', 'FontSize', 15);
title('Avalanche size distribution', 'Fontsize', 15);
xlim([1 3.5])

%Get cumulative plot? 
Sizes = dist(L)/sum(dist(L));
Z = cumsum(Sizes);
Y = 1 - Z; %For plotting cumulative complementary distribution function (CCDF)
figure; plot(log10(y), log10(Y)); ylim([-4 0]); title('CCDF of Avalanche sizes', 'Fontsize', 15); ylabel('Log(CCDF of Avalanche sizes)', 'FontSize', 15); xlabel('Log(Avalanche size)', 'FontSize', 15);

ex = log10(y(lowerLim:upperLim));
why = log10(Y(lowerLim:upperLim));
figure; plot(ex,why,'LineWidth',2); ylabel('Log(CCDF of Avalanche sizes)', 'FontSize', 15); xlabel('Log(Avalanche size)', 'FontSize', 15);
title('CCDF of Avalanche sizes', 'Fontsize', 15);

c = polyfit(ex, why,1);
% Display evaluated equation y = m*x + b
disp(['Equation is y = ' num2str(c(1)) '*x + ' num2str(c(2))])
tau = c(1) - 1 %Exponent of the avalanche size distribution. Because cumsum is the integral, must adjust exponent by adding  -1

% Evaluate fit equation using polyval
y_est = polyval(c,ex);
% Add trend line to plot
hold on
plot(ex,y_est,'r--','LineWidth',2); title('Line fit', 'Fontsize', 15);
hold off

%figure; plot(log10(y), log10(Y)); ylabel('Log(CCDF of Avalanche sizes)', 'FontSize', 15); xlabel('Log(Avalanche size)', 'FontSize', 15);
% figure; loglog(1-Z);
% tau = plmle(Sizes(20:315))
% [tau, xmin, xmax] = plparams(Sizes(20:315))
% tau = plmle(Sizes,'xmin',Sizes(20),'xmax', Sizes(315))

%Get and plot average avalanche size against avalanche duration
%Get average avalanche shapes
%First collect all shapes
Shapes = cell([max(Durations), 1]);
for i=1:length(Events)
    if Durations(i) ~= 0
        Shapes{Durations(i)} = [Shapes{Durations(i)}; Events{i}'];
    end
end
%Second, average them
for i=1:max(Durations)
    if ~isempty(Shapes{i})
        [rw cl] = size(Shapes{i});
        holder = sum(Shapes{i})/rw;
        Shapes{i} = holder;
    end
end


%plot average shapes without rescaling
figure;
for i=9:2:MaxDuration
    plot(Shapes{i}); hold on
end
ylim([0 floor(MaxDuration/4)]); 
ylabel('Avalanche amplitude', 'FontSize', 15); xlabel('Avalanche duration', 'FontSize', 15);
title('Average avalanche shapes', 'Fontsize', 15); 


%Now plot average size for a given duration against duration
figure;
ex = [];
why = [];
for i=1:max(Durations)
    if ~isempty(Shapes{i})
        AvgSize(i) = sum(Shapes{i});
        plot(log10(i), log10(AvgSize(i)),'k o'); hold on
        ex = [ex log10(i)];
        why = [why log10(AvgSize(i))];
    end
end
ylabel('Log10(Avg. Avalanche size)', 'FontSize', 15); xlabel('Log10(Avalanche duration)', 'FontSize', 15);
title('Avg. avalanche size vs. duration', 'Fontsize', 15);
axis square
% if length(ex) < upperLim
%     upperLim = length(ex);
% end
ex = ex(lowerLim:upperLim);
why = why(lowerLim:upperLim);
figure; plot(ex,why,'LineWidth',2)

c = polyfit(ex, why,1);
% Display evaluated equation y = m*x + b
disp(['Equation is y = ' num2str(c(1)) '*x + ' num2str(c(2))])
gamma = c(1) %Exponent of avg. avalanche size vs. duration plot

% Evaluate fit equation using polyval
y_est = polyval(c,ex);
% Add trend line to plot
hold on
plot(ex,y_est,'r--','LineWidth',2); ylabel('Log10(Avg. Avalanche size)', 'FontSize', 15); xlabel('Log10(Avalanche duration)', 'FontSize', 15);
title('Line fit', 'Fontsize', 15);
hold off


%plot collapsed shapes
figure; 
for i=9:2:MaxDuration
    if ~isempty(Shapes{i})
        holder = Shapes{i}/(length(Shapes{i})^(gamma-1));
        times = [1:i]/i;
        
        %adjust times so that middle value is centered at 0.5
        middleIndex = floor(length(times)/2) + 1;
        adjust = times(middleIndex) - 0.5;
        
        plot(times - adjust, holder); hold on
    end
end
ylim([0 1.2]); xlim([-0.2 1.2]); axis('square')
ylabel('Scaled avalanche amplitude', 'FontSize', 15); xlabel('Scaled avalanche duration (t/T)', 'FontSize', 15);
title('Collapsed avalanche shapes', 'Fontsize', 15); 


Error = (((abs(alpha)-1)/(abs(tau)-1)) - gamma)/((abs(alpha)-1)/(abs(tau)-1))  %gives error in fitting exponent relation


toc
