# Supplementary material for: Addressing skepticism of the critical brain hypothesis
Source: Front Comput Neurosci. 2022 Sep 15;16:703865. doi: 10.3389/fncom.2022.703865 (PMC9520604; doi:10.3389/fncom.2022.703865)
Supplement: Supplementary file 1 [file Data_Sheet_1.zip › SupplementaryMaterial4_Updated/CoinFlipNoise.m]

function [X] = CoinFlipNoise(Num)
%Gives reflected coinflip for Num flips
N = Num; %2e9; %Number of coin flips. two hundred million is a good place to start (2e8) but two billion (2e9) takes longer and produces better statistics. 
thresh = 0; %Threshold. If thresh = 0, then it is just the axis
MaxDuration = 31; %Maximum duration of avalanche shapes to be plotted in collapse. Note that 
                  %not all small avalanche sizes are equally represented
                  %because of the requirement to return to the origin. For
                  %example, even (2, 4, 6, ...) avalanche durations are impossible. Because this causes
                  %the first few avalanches to not follow a power law, must
                  %begin looking for scaling after this effect is less
                  %prevalent. 

%create the random walk from a simulated coin flip
steps = randn(N, 1);
%steps = steps + 0.01;  %here introducing bias
steps = sign(steps); 
X = cumsum(steps); %Position in a random walk is the cumulative sum of the steps 
clear steps
X = abs(X);  %make it a reflected random walk; just easier to deal with sizes of excursions 
%plotting this takes a long time, so I have commented it out for now:
%%%%%%%%%%figure; plot(1:N, X, 'b'); hold on; line([1 N], [0 0]); %could also just plot a smaller segment of it. 
