# Supplementary material for: Addressing skepticism of the critical brain hypothesis
Source: Front Comput Neurosci. 2022 Sep 15;16:703865. doi: 10.3389/fncom.2022.703865 (PMC9520604; doi:10.3389/fncom.2022.703865)
Supplement: Supplementary file 1 [file Data_Sheet_1.zip › SupplementaryMaterial4_Updated/DestexheTouboulCode/ComputeCV.m]

function CV=ComputeCV(allspikes,deltat)
% Computing unbiased CV - For Destexhe Touboul PRL 2020 Commentary.
% (c) J. Touboul. jonathan.touboul@gmail.com

    N=length(allspikes);
    Nbins=floor(N/deltat);
    binnedSpikes = squeeze(sum(reshape(allspikes(1:Nbins*deltat),deltat,[]),1));

%     CV=std(binnedSpikes)./mean(binnedSpikes); % Biased estimator. Used in
%     Fontenele et al PRL?

CV=(1+1/(4*length(binnedSpikes)))*std(binnedSpikes)/mean(binnedSpikes);
end
