# Supplementary material for: Addressing skepticism of the critical brain hypothesis
Source: Front Comput Neurosci. 2022 Sep 15;16:703865. doi: 10.3389/fncom.2022.703865 (PMC9520604; doi:10.3389/fncom.2022.703865)
Supplement: Supplementary file 1 [file Data_Sheet_1.zip › SupplementaryMaterial4_Updated/DestexheTouboulCode/plfitNoXmin.m]

function [alpha, xmin, D, L]=plfitNoXmin(x, varargin)
% Computation of a power-law fit from the smallest variable.
% Coded for Destexhe, Touboul 2020 - Comment PRL
% This code is identical to A. Clauset plfit code, with a minor adaptation
% to fit from the smallest variable and not from the best possible xmin.

% ORIGINAL NOTES FROM CLAUSET CODE:
% 
% PLFIT fits a power-law distributional model to data.
%    Source: http://www.santafe.edu/~aaronc/powerlaws/
% 
% 
%    PLFIT(x) estimates x_min and alpha according to the goodness-of-fit
%    based method described in Clauset, Shalizi, Newman (2007). x is a 
%    vector of observations of some quantity to which we wish to fit the 
%    power-law distribution p(x) ~ x^-alpha for x >= xmin.
%    PLFIT automatically detects whether x is composed of real or integer
%    values, and applies the appropriate method. For discrete data, if
%    min(x) > 1000, PLFIT uses the continuous approximation, which is 
%    a reliable in this regime.
%   
%    The fitting procedure works as follows:
%    1) For each possible choice of x_min, we estimate alpha via the 
%       method of maximum likelihood, and calculate the Kolmogorov-Smirnov
%       goodness-of-fit statistic D.
%    2) We then select as our estimate of x_min, the value that gives the
%       minimum value D over all values of x_min.
%
%    Note that this procedure gives no estimate of the uncertainty of the 
%    fitted parameters, nor of the validity of the fit.
%
%    Example:
%       x = (1-rand(10000,1)).^(-1/(2.5-1));
%       [alpha, xmin, L] = plfit(x);
%
%    The output 'alpha' is the maximum likelihood estimate of the scaling
%    exponent, 'xmin' is the estimate of the lower bound of the power-law
%    behavior, and L is the log-likelihood of the data x>=xmin under the
%    fitted power law.
%    
%    For more information, try 'type plfit'
%
%    See also PLVAR, PLPVA

% Version 1.0   (2007 May)
% Version 1.0.2 (2007 September)
% Version 1.0.3 (2007 September)
% Version 1.0.4 (2008 January)
% Version 1.0.5 (2008 March)
% Version 1.0.6 (2008 July)
% Version 1.0.7 (2008 October)
% Version 1.0.8 (2009 February)
% Copyright (C) 2008-2009 Aaron Clauset (Santa Fe Institute)
% Distributed under GPL 2.0
% http://www.gnu.org/copyleft/gpl.html
% PLFIT comes with ABSOLUTELY NO WARRANTY
% 
% Notes:
% 
% 1. In order to implement the integer-based methods in Matlab, the numeric
%    maximization of the log-likelihood function was used. This requires
%    that we specify the range of scaling parameters considered. We set
%    this range to be [1.20 : 0.01 : 3.50] by default. This vector can be
%    set by the user like so,
%    
%       a = plfit(x,'range',[1.001:0.001:5.001]);
%    
% 2. PLFIT can be told to limit the range of values considered as estimates
%    for xmin in two ways. First, it can be instructed to sample these
%    possible values like so,
%    
%       a = plfit(x,'sample',100);
%    
%    which uses 100 uniformly distributed values on the sorted list of
%    unique values in the data set. Alternatively, it can simply omit all
%    candidates below a hard limit, like so
%    
%       a = plfit(x,'limit',3.4);
%    
%    In the case of discrete data, it rounds the limit to the nearest
%    integer.
% 
% 3. When the input sample size is small (e.g., < 100), the continuous 
%    estimator is slightly biased (toward larger values of alpha). To
%    explicitly use an experimental finite-size correction, call PLFIT like
%    so
%    
%       a = plfit(x,'smallsize');
%    
%    which does a small-size correction to alpha.
%
% 4. For continuous data, PLFIT can return erroneously large estimates of 
%    alpha when xmin is so large that the number of obs x >= xmin is very 
%    small. To prevent this, we can truncate the search over xmin values 
%    before the finite-size bias becomes significant by calling PLFIT as
%    
%       a = plfit(x,'nosmall');
%    
%    which skips values xmin with finite size bias > 0.1.

vec     = [];
sample  = [];
limit   = [];
finite  = false;
nosmall = false;
nowarn  = false;
coco=0;

% parse command-line parameters; trap for bad input
i=1; 
while i<=length(varargin), 
  argok = 1; 
  if ischar(varargin{i}), 
    switch varargin{i},
        case 'range',        vec     = varargin{i+1}; i = i + 1;
        case 'sample',       sample  = varargin{i+1}; i = i + 1;
        case 'limit',        limit   = varargin{i+1}; i = i + 1;
        case 'finite',       finite  = true;    i = i + 1;
        case 'nowarn',       nowarn  = true;    i = i + 1;
        case 'nosmall',      nosmall = true;    i = i + 1;
        otherwise, argok=0; 
    end
  end
  if ~argok, 
    disp(['(PLFIT) Ignoring invalid argument #' num2str(i+1)]); 
  end
  i = i+1; 
end
if ~isempty(vec) && (~isvector(vec) || min(vec)<=1),
	fprintf('(PLFIT) Error: ''range'' argument must contain a vector; using default.\n');
    vec = [];
end;
if ~isempty(sample) && (~isscalar(sample) || sample<2),
	fprintf('(PLFIT) Error: ''sample'' argument must be a positive integer > 1; using default.\n');
    sample = [];
end;
if ~isempty(limit) && (~isscalar(limit) || limit<min(x)),
	fprintf('(PLFIT) Error: ''limit'' argument must be a positive value >= 1; using default.\n');
    limit = [];
end;

% reshape input vector
x = reshape(x,numel(x),1);

% select method (discrete or continuous) for fitting
if     isempty(setdiff(x,floor(x))), f_dattype = 'INTS';
elseif isreal(x),    f_dattype = 'REAL';
else                 f_dattype = 'UNKN';
end;
if strcmp(f_dattype,'INTS') && min(x) > 1000 && length(x)>100,
    f_dattype = 'REAL';
end;

% estimate xmin and alpha, accordingly
switch f_dattype,
    
    case 'REAL',
        xmins = min(x);
        dat   = zeros(length(xmins),2);
        z     = sort(x);
        xm=1;
        xmin = xmins(xm);
        z    = z(z>=xmin); 
        n    = length(z);
        % estimate alpha using direct MLE
        a    = n ./ sum( log(z./xmin) );
        cx   = (0:n-1)'./n;
        cf   = 1-(xmin./z).^a;
        D = max( abs(cf-cx) );
        xmin   = xmins(1);
        z     = x(x>=xmin);
        n     = length(z); 
        alpha = 1 + n ./ sum( log(z./xmin) );
        
        if finite, alpha = alpha*(n-1)/n+1/n; end; % finite-size correction
        if n < 50 && ~finite && ~nowarn,
            fprintf('(PLFIT) Warning: finite-size bias may be present.\n');
        end;
        L = n*log((alpha-1)/xmin) - alpha.*sum(log(z./xmin));

    case 'INTS',
        
        if isempty(vec),
            vec  = (1.20:0.01:3.50);    % covers range of most practical 
        end;                            % scaling parameters
        zvec = zeta(vec);

        xmins = min(x);
%         xmins = xmins(1:end-1);
        xmax   = max(x);
        dat    = zeros(length(xmins),2);
        z      = x;
        fcatch = 0;

        for xm=1:length(xmins)
            xmin = xmins(xm);
            z    = z(z>=xmin);
            n    = length(z);
            % estimate alpha via direct maximization of likelihood function
            if fcatch==0
                try
                    % vectorized version of numerical calculation
                    zdiff = sum( repmat((1:xmin-1)',1,length(vec)).^-repmat(vec,xmin-1,1) ,1);
                    L = -vec.*sum(log(z)) - n.*log(zvec - zdiff);
                catch
                    % catch: force loop to default to iterative version for
                    % remainder of the search
                    fcatch = 1;
                end;
            end;
            if fcatch==1
                % force iterative calculation (more memory efficient, but 
                % can be slower)
                L       = -Inf*ones(size(vec));
                slogz   = sum(log(z));
                xminvec = (1:xmin-1);
                for k=1:length(vec)
                    L(k) = -vec(k)*slogz - n*log(zvec(k) - sum(xminvec.^-vec(k)));
                end
            end;
            [Y,I] = max(L);
            % compute KS statistic
            fit = cumsum((((xmin:xmax).^-vec(I)))./ (zvec(I) - sum((1:xmin-1).^-vec(I))));
            cdi = cumsum(hist(z,xmin:xmax)./n);
            dat(xm,:) = [max(abs( fit - cdi )) vec(I)];
        end
        % select the index for the minimum value of D
        [D,I] = min(dat(:,1));
        xmin  = xmins;
        n     = sum(x>=xmin);
        alpha = dat(I,2);
        if finite, alpha = alpha*(n-1)/n+1/n; end; % finite-size correction
        if n < 50 && ~finite && ~nowarn,
            fprintf('(PLFIT) Warning: finite-size bias may be present.\n');
        end;
        L = Y;

    otherwise,
        fprintf('(PLFIT) Error: x must contain only reals or only integers.\n');
        alpha = [];
        xmin  = [];
        L     = [];
        return;
end;
