# Supplementary material for: Addressing skepticism of the critical brain hypothesis
Source: Front Comput Neurosci. 2022 Sep 15;16:703865. doi: 10.3389/fncom.2022.703865 (PMC9520604; doi:10.3389/fncom.2022.703865)
Supplement: Supplementary file 1 [file Data_Sheet_1.zip › SupplementaryMaterial4_Updated/DynamicRangeFunction.m]

function [probS, probR, dynamicRange]= DynamicRangeFunction(stim, response)
%Takes stim and response from FeedForwardBranchingModel4 and converts them
%to a stim and response probability plots, respectively
%Note: we assume here that stim and response are arrays with same
%dimensions

%get sizes
[neurons, iterations] = size(response); %response is an array where each row gives the number of neurons stimulated, and 
                                        %each column gives the number of
                                        %neurons activated in response, for
                                        %each iteration

%convert them from array format to vector format
S = zeros(1, (neurons*iterations));
R = zeros(1, (neurons*iterations));
for i=1:(neurons*iterations)
    S(i) = stim(i);
    R(i) = response(i);
end

%count how many times each stimulus, response occur in each vector
totalR = zeros(1, neurons+1);
totalS = zeros(1, neurons+1);
for i=1:neurons
    holder = find(R == i);
    totalR(i+1) = length(holder);
    
    holder = find(S == i);
    totalS(i+1) = length(holder);
end

%find sums so we can normalize them
probR = totalR/sum(sum(totalR));
probS = totalS/sum(sum(totalS));


%find response values demarcating 20% and 80% of distribution area for
%response; to calculate dynamic range
cumulativeSum = zeros(1, length(probR));
cumulativeSum(1) = probR(1);
for i=2:length(probR)
    cumulativeSum(i) = cumulativeSum(i-1) + probR(i);
end

%figure; plot(cumulativeSum)
lowerList = find(cumulativeSum > 0.20);
upperList = find(cumulativeSum < 0.80);

if ~isempty(lowerList) & ~isempty(upperList)
    beg = lowerList(1);
    fin = upperList(end);
    
    dynamicRange = fin - beg;
else
    'Dynamic range calculation not possible'
    dynamicRange = 0;
end

%plot the probability distributions (note that zero is never presented as a
%stimulus
%figure; plot((0:neurons), probR, 'linewidth',1.5,'Color',[0 0 0]+0.05*1); hold on
%figure; plot((0:neurons), probS, 'k');

%include cutoffs for dynamic range
%line([beg beg], [0, max(probR)], 'linewidth',1,'Color',[0 0 0]+0.05*10);
%line([fin fin], [0, max(probR)], 'linewidth',1,'Color',[0 0 0]+0.05*10);

%ylabel('Probability(Response)', 'FontSize', 15); xlabel('Response, number of neurons', 'FontSize', 15);


%[info, Hresp, Hcond] = findinfo4(S, R, log2(neurons)); 
%[info, Hresp, Hcond] = findinfo3(S, R, log2(neurons));

%adjust probability distribution of response
Upper = max(max(response)); 
Lower = min(min(response));
Presponse = zeros((Upper-Lower+1), 1);
[rows cols] = size(response); 
if Lower < 0   %if we have negative values, make them all positive
    response2 = response - Lower;
else
    response2 = response;
end
response = response2;

%[info, Hresp, Hcond] = findinfo2(S, dimensionS, R, dimensionR);
