# Supplementary material for: Addressing skepticism of the critical brain hypothesis
Source: Front Comput Neurosci. 2022 Sep 15;16:703865. doi: 10.3389/fncom.2022.703865 (PMC9520604; doi:10.3389/fncom.2022.703865)
Supplement: Supplementary file 1 [file Data_Sheet_1.zip › SupplementaryMaterial4_Updated/MIconnectivityScript.m]

%MIconnectivityScript

%%%%%%%%%%%%%%%%%%%%%%%%%%%%%%%%%%%%%%%%%
clear all
tic;

ratio = 1; %keep this fixed
NumNeurons = 1000; 
Jc = 1;  
reps = 30; %number of times a network with a given set of parameters is instantiated
steps = 8;  %number of increments of stim
%timeStps = 1; %number of seconds of simulated time
A_all = zeros(reps, 49);
FR_all = zeros(steps, 1);
stim_all = zeros(steps, reps);
resp_all = zeros(steps, reps);
increments = 20; %number of different g values to sweep through
Information = zeros(increments, 1);
DynamR = zeros(increments, 1); 
Hr = zeros(increments, 1);
Eq = zeros(increments, 1); 
%G = zeros(steps, 1);
DecayConstant = zeros(steps, 1); 
factor = floor(0.125*NumNeurons);   %the increment by which stimulation is increased each time. Also the unit by which responses are quantized. Ex: response = 62 -> response = 2
count = 1;
Ps = 1e-3; %probability of spontaneous activity
C = 0.10; %connectivity fraction. 1.0 would be all available connections in the netword are made; 0.10 would be 10 percent
for k = 1:increments
    k
    gee(k) = (k-1)*0.25;
    for j=1:steps   %marches through the different stim values
        holderFR = 0;
        stim = ((j-1)*factor);
        
        for i = 1:reps  %marches through the different iterations/repetitions of the same stim value
            [A] = BrunelNetworkSimulationFunction4(gee(k), stim, ratio, C, Ps); %C is the connectivity
            A_all(i, :) = A;
            %Do curve fitting on A to get time constant
            stim_all(j,i) = (stim/factor) + 1;
            resp_all(j,i) = floor(sum(A(5:7))/(3*factor)) + 1; %here chose the 6th value of A; other choices possible
        end
    end
    
    
    %need to process response, as it may have negative values. Particularly
    %if eta is low and the random walk is heavily weighted. How to process
    %it so negative numbers are digestible for findinfo2?
    [Info Hresponse Hconds equivocation] = Brunel_Renormalization(resp_all);
    %[Info] = OU_Renormalization2(resp_all);
    Information(k) = Info;
    Hr(k) = Hresponse;
    Eq(k) = equivocation;
    
end

figure; plot(gee, Information, 'b'); hold on
plot(gee, Hr, 'ro'); hold on
plot(gee, Eq, 'bo'); hold off
ylabel("Mutual information (bits)"); xlabel("Inhibitory strength, g");
title("Connectivity=", num2str(C));

toc

save Conn10_fixed_N1000A5_7Ps1Eminus3 -mat 

%%%%%%%%%%%%%%%%%%%%%%%%%%%%%%%%%%%%%%%%%%%%%%%%%


%%%%%%%%%%%%%%%%%%%%%%%%%%%%%%%%%%%%%%%%%
clear all
tic;

ratio = 1; %keep this fixed
NumNeurons = 1000; 
Jc = 1;  
reps = 30; %number of times a network with a given set of parameters is instantiated
steps = 8;  %number of increments of stim
%timeStps = 1; %number of seconds of simulated time
A_all = zeros(reps, 49);
FR_all = zeros(steps, 1);
stim_all = zeros(steps, reps);
resp_all = zeros(steps, reps);
increments = 20; %number of different g values to sweep through
Information = zeros(increments, 1);
DynamR = zeros(increments, 1); 
Hr = zeros(increments, 1);
Eq = zeros(increments, 1); 
%G = zeros(steps, 1);
DecayConstant = zeros(steps, 1); 
factor = floor(0.125*NumNeurons);   %the increment by which stimulation is increased each time. Also the unit by which responses are quantized. Ex: response = 62 -> response = 2
count = 1;
Ps = 1e-3; %probability of spontaneous activity
C = 0.01; %connectivity fraction. 1.0 would be all available connections in the netword are made; 0.10 would be 10 percent
for k = 1:increments
    k
    gee(k) = (k-1)*0.25;
    for j=1:steps   %marches through the different stim values
        holderFR = 0;
        stim = ((j-1)*factor);
        
        for i = 1:reps  %marches through the different iterations/repetitions of the same stim value
            [A] = BrunelNetworkSimulationFunction4(gee(k), stim, ratio, C, Ps); %C is the connectivity
            A_all(i, :) = A;
            %Do curve fitting on A to get time constant
            stim_all(j,i) = (stim/factor) + 1;
            resp_all(j,i) = floor(sum(A(5:7))/(3*factor)) + 1; %here chose the 6th value of A; other choices possible
        end
    end
    
    
    %need to process response, as it may have negative values. Particularly
    %if eta is low and the random walk is heavily weighted. How to process
    %it so negative numbers are digestible for findinfo2?
    [Info Hresponse Hconds equivocation] = Brunel_Renormalization(resp_all);
    %[Info] = OU_Renormalization2(resp_all);
    Information(k) = Info;
    Hr(k) = Hresponse;
    Eq(k) = equivocation;
    
end

figure; plot(gee, Information, 'b'); hold on
plot(gee, Hr, 'ro'); hold on
plot(gee, Eq, 'bo'); hold off
ylabel("Mutual information (bits)"); xlabel("Inhibitory strength, g");
title("Connectivity=", num2str(C));

toc

save Conn01_fixed_N1000A5_7Ps1Eminus3 -mat 

%%%%%%%%%%%%%%%%%%%%%%%%%%%%%%%%%%%%%%%%%%%%%%%%%
