# Supplementary material for: Addressing skepticism of the critical brain hypothesis
Source: Front Comput Neurosci. 2022 Sep 15;16:703865. doi: 10.3389/fncom.2022.703865 (PMC9520604; doi:10.3389/fncom.2022.703865)
Supplement: Supplementary file 1 [file Data_Sheet_1.zip › SupplementaryMaterial4_Updated/OrnsteinUhlenbeckScriptDemo.m]

%OrnsteinUhlenbeckScriptDemo
%A simulation of the Ornstein-Uhlenbeck process described by Touboul and
%Destexhe 2017 PRE to simulate avalanches.
%Reframing the OU process with only one variable, eta. 

%I. Run the process
%preliminaries
clearvars
tic; %for timing it
dt = 0.01; %integration time step
timesteps = 5000000;   % Can run for more timesteps to get better power laws, but it takes longer
scaleFactor = 10000;  % To amplify the value of x to make sure it produces larger numbers. Consider this the size of the neuronal population.
thresh = 0;  %threshold. Important to keep this at zero so that there will not be errors in calculating avlanche sizes. See paper: Villegas, P., S. di Santo, R. Burioni and M. A. Muñoz (2019). "Time-series thresholding and the definition of avalanche size." Physical Review E 100(1): 012133.
eta = 0.99; %0.001; %0.001;   %can we tune this process? If so, does that change the information processing? The power laws?
x = zeros(timesteps, 1); 
x(1) = 0.0001; %a starting value for x that is near the origin

%main data loop
for i=2:timesteps
   deltaX = (-eta*x(i-1)) + ((1 - eta)*randn);  %the OU equation, parameterized with eta   
   x(i) = x(i-1) + dt*deltaX;
end

x = round(scaleFactor * x); 
figure; plot(x, 'k'); hold on
plot(thresh*ones(timesteps, 1), 'k'); 
xlabel('time steps', 'Fontsize', 15); ylabel('Neurons active', 'Fontsize', 15);
hold on

x = x(floor(timesteps/4):timesteps); %remove the initial transient of x
figure; plot(x); hold on

%II. Threshold this and get avalanches
%deterimine a reasonable threshold, like +3 sd
c = length(floor(timesteps/4):timesteps);
plot(thresh*ones(c, 1), 'r'); 


%find times where it exceeds this threshold
%by finding when it is below or at the threshold
[I] = find(x > thresh); 

if isempty(I)
    'no events above threshold'
else
    pointer = 1;
    Events = [];
    Locations = [];
    Runtimes = [];
    IEI = [];     %Inter Event Interval
    Areas = [];
    counter = 1;
    trigs = [];
    crossings = [];
    
    %get first index (=trigs) from each period of activity.  These are the starts of runs.
    switch length(I)
        case 0                              % if no activity do nothing
        case 1
            crossings(1) = I(1);            %the first element, if it exists, is always the start of a run.
        case 2
            crossings(1) = I(1);
            if (I(2)-I(1)) > 1
                crossings(2) = I(2);
            end
        otherwise
            crossings(1) = I(1);
            JumpIndx = find(diff(I)>1)+1;
            crossings(JumpIndx)= I(JumpIndx);
    end
    trigs = crossings(find(crossings > 0));
    
    
    %now get statistics on each run
    for i=1:length(trigs)
        if i < length(trigs)
            IEI = [IEI (trigs(i+1) - trigs(i))];
        end
        holdera = [];
        holderb = [];
        pointer = trigs(i);
        while (pointer <= c) & (x(pointer) > thresh) 
            holdera = [holdera pointer];
            holderb = [holderb x(pointer)];              
            pointer = pointer + 1;
        end
        Runtimes{counter} = holdera;
        Events{counter} = holderb;
        Areas = [Areas sum(Events{counter})];
        counter = counter + 1;
    end
    
    
    %plot distributions of durations and sizes
    %routine to plot run length distributions from runstats
    clear distr
    for i=1:length(Events)
        durations(i) = length(Events{i});
    end
    
    for i=1:max(durations)
        dummy = find(durations == i);
        distr(i) = length(dummy);
    end
    % F = find(distr < 1000);
    % chosenrunlength = F(1);
    y = 1:length(distr);
    figure; plot(log10(y),log10(distr/sum(distr)),'k o'); ylabel('Log(Prob(Avalanche duration))', 'FontSize', 15); xlabel('Log(Avalanche duration)', 'FontSize', 15);
    lengthdist = [y; distr];
    
    
    distr = sparse(1, max(Areas));
    for j=1:length(Areas)
        if Areas(j) ~= 0
            distr(Areas(j)) = distr(Areas(j)) + 1;
        else
            numZeros = numZeros + 1;
        end
    end
    z = 1:max(Areas);
    figure;
    plot(log10(z),log10(distr/sum(distr)),'k o'); ylabel('Log(Prob(Avalanche size))', 'FontSize', 15); xlabel('Log(Avalanche size)', 'FontSize', 15);
    areadist = [z; distr];
    
    %Plot S vs T
    for i=1:max(durations)
        dummy = find(durations == i);
        AvgArea(i) = sum(Areas(dummy))/length(dummy);
    end
    figure;
    plot(log10(y), log10(AvgArea),'k o');
    ylabel('Log10(Avg. Avalanche size)', 'FontSize', 15); xlabel('Log10(Avalanche duration)', 'FontSize', 15);
     
end

toc
