# Supplementary material for: Addressing skepticism of the critical brain hypothesis
Source: Front Comput Neurosci. 2022 Sep 15;16:703865. doi: 10.3389/fncom.2022.703865 (PMC9520604; doi:10.3389/fncom.2022.703865)
Supplement: Supplementary file 1 [file Data_Sheet_1.zip › SupplementaryMaterial4_Updated/PowerLawSignificance.m]

%PowerLawSignificance
%For testing if avalanche size and duration distributions are better fit by
%power laws than by other plausible functions like lognormal or exponential
%distributions. See Marshall et al., 2016 for paper explaining toolbox. 
%Marshall, N., N. M. Timme, N. Bennett, M. Ripp, E. Lautzenhiser and J. M. Beggs (2016). 
%"Analysis of Power Laws, Shape Collapses, and Neural Complexity: New Techniques and MATLAB 
%Support via the NCC Toolbox." Front Physiol 7: 250.

%1. Avalanche duraitons
siftedDurations = Durations(find(Durations <= 500));
siftedDurations = siftedDurations(find(siftedDurations >= 30));
[rws cls] = size(siftedDurations);
%to limit the time for fitting, should only take a subsample of Durations
Dlim = min(rws, 3000);
x=siftedDurations(1:Dlim);
tau=plmle(x) %Performthefitassumingnotruncation
%Setfitparameters
fitParams=struct;fitParams.tau=tau;
plotdata=plplottool(x,'fitParams',fitParams);
[tau,xmin,xmax]=plparams(x)
tau=plmle(x,'xmin',xmin,'xmax',xmax) %Fitforonesectionofdata
p=pvcalc(x,tau,'xmin',xmin,'xmax',xmax) %Perform p -value calculation. If p > 0.2, data are better fit by truncated power law than by other distributions. 
                                        

%2. Avalanche sizes                                        
%settings for CoinFlip
siftedSizes = Areas(find(Areas <= 500));
siftedSizes = siftedSizes(find(siftedSizes >= 1));
[rws cls] = size(siftedSizes);
Slim = min(rws, 5000);
x=siftedSizes(1:Slim);
tau=plmle(x) %Performthefitassumingnotruncation
%Setfitparameters
fitParams=struct;fitParams.tau=tau;
plotdata=plplottool(x,'fitParams',fitParams);
[tau,xmin,xmax]=plparams(x)
tau=plmle(x,'xmin',xmin,'xmax',xmax) %Fitforonesectionofdata
p=pvcalc(x,tau,'xmin',xmin,'xmax',xmax) %Perform p -valuecalculation may take some time to run (several minutes). If p > 0.2, data are better fit by truncated power law than by other distributions. 
