# Supplementary material for: Addressing skepticism of the critical brain hypothesis
Source: Front Comput Neurosci. 2022 Sep 15;16:703865. doi: 10.3389/fncom.2022.703865 (PMC9520604; doi:10.3389/fncom.2022.703865)
Supplement: Supplementary file 1 [file Data_Sheet_1.zip › SupplementaryMaterial4_Updated/RandomWalker.m]

%RandomWalker
%Can generate different types of processes, including a non-biased random
%walk, an anti-correlated random walk, and a correlated random walk. Just
%uncomment the appropriate section below. 
%After generating the time series, calculates the Hurst exponent, H in a
%very simple way, just by observing directly how the standard deviation
%scales with the duration. 

clear all
powers = 23; %26
timesteps = 2^powers;
x = zeros(timesteps, 1); 
x(1) = 0;

%main data loop
%for random walk
for i=2:timesteps
   deltaX = sign(randn); % or to make it anti correlated:  sign(randn-0.0001*x(i-1)); %to make correlated, change to +    
   x(i) = x(i-1) + deltaX;
end

%for randomly drawn values, not accumulating as in a random walk
% for i=2:timesteps
%    x(i) = sign(randn); %    
% end

%create the random walk from a simulated coin flip
% steps = randn(timesteps, 1);
% steps = sign(steps); 
% x = cumsum(steps);

%for anti-correlated random walk
% for i=2:timesteps
%    deltaX = sign(randn-0.1*sign(x(i-1))); %to make correlated, change to +
%    %deltaX = sign(randn-0.002*sign(x(i-1))); %to make correlated, change to +
%    x(i) = x(i-1) + deltaX;
% end

%for correlated random walk
% for i=2:timesteps
%    deltaX = sign(randn+0.0005*sign(x(i-1))); %to make correlated, change to +    
%    %deltaX = sign(randn+0.0001*sign(x(i-1))); %to make correlated, change to + 
%    x(i) = x(i-1) + deltaX;
% end

figure; plot(x);
ylabel('Distance from origin', 'FontSize', 15); xlabel('Timesteps', 'FontSize', 15); 


%get standard deviation of x for different sampling lengths
divisions(1) = 8;
for i=2:(powers-3)
   divisions(i) = divisions(i-1) * 2; 
end
STD = zeros(length(divisions),1);

for i=1:length(divisions)
    len = timesteps/divisions(i);
    count = 1;
    STDTot = 0;
    for j=1:divisions(i)
       int = x(((i-1)*len+1):(i*len));  
       STDTot = STDTot + std(int);   
       count = count + 1; 
    end
    STD(i) = STDTot/count; %get average standard deviation of all the intervals
end


%get L, window lengths, for plotting
L = zeros(length(divisions), 1); 
count = 1;
for i=length(divisions):-1:1
    L(i) = timesteps/divisions(i); 
    count = count + 1;
end

%plot it
figure; loglog(L, STD, 'o'); %ylim([10^2 10^12]); %make sure the axes are right, as number of divisions is not length of L
ylabel('Standard deviation', 'FontSize', 15); xlabel('Window size, L', 'FontSize', 15); 

%fit a line to it
C=polyfit(log2(L),log2(STD),1);
%figure; plot(log2(L), log2(rms), 'o');
H=C(1)   %this is the Hurst exponent. H < 0.5 means anticorrelated; H = 0.5 is short term correlations; H > 0.5 is long term correlations 
RegLine=polyval(C,log2(L));  %See (Hardstone et al., 2012; Frontiers) for explanation of H. 
