# Supplementary material for: Addressing skepticism of the critical brain hypothesis
Source: Front Comput Neurosci. 2022 Sep 15;16:703865. doi: 10.3389/fncom.2022.703865 (PMC9520604; doi:10.3389/fncom.2022.703865)
Supplement: Supplementary file 1 [file Data_Sheet_1.zip › SupplementaryMaterial4_Updated/runstatsAvalanches.m]

function [Events, Locations, IEI, Areas, Runtimes] = runstatsAvalanches(TIMERASTER)
%Creates arrays Events and Locations,for avalanche data. 
%The output, Events, is a cell array containing the number of electrodes
%showing activity above threshold at a given time step. The other output, Locations,
%is a cell array containing the locations of all the electrodes that were active at
%the start of a run (all initiation sites).

%preliminaries
pointer = 1;
Events = [];
Locations = [];
Runtimes = [];
IEI = [];     %Inter Event Interval
Areas = [];
counter = 1;
[r c] = size(TIMERASTER);
b = ones(1,r)*TIMERASTER;
I = find(b ~= 0);        %find locations where there is activity in TIMERASTER. These are the runs. Remember that many amplitudes are negative.

trigs = [];        
crossings = [];

%get first index (=trigs) from each period of activity.  These are the starts of runs.   
        switch length(I)
   	    case 0                              % if no activity do nothing
   	    case 1
      	    crossings(1) = I(1);            %the first element, if it exists, is always the start of a run. 
   	    case 2
      	    crossings(1) = I(1);     
      	    if (I(2)-I(1)) > 1
         	    crossings(2) = I(2);
            end
   	    otherwise
      	    crossings(1) = I(1);
            JumpIndx = find(diff(I)>1)+1;       
            crossings(JumpIndx)= I(JumpIndx);
        end
        trigs = crossings(find(crossings > 0));


for i=1:length(trigs) 
   if i < length(trigs)
      IEI = [IEI (trigs(i+1) - trigs(i))];
   end
   holdera = [];
   holderb = [];
   Locations{counter} = find(full(TIMERASTER(:, trigs(i)))> 0);  %gives locations of initiation sites only, not all elects
   pointer = trigs(i);
   while (pointer <= c) & (sum(full(TIMERASTER(:, pointer))) ~= 0)
     holdera = [holdera pointer]; 
     holderb = [holderb sum(full(TIMERASTER(:, pointer)))]; 
     pointer = pointer + 1;
   end
   Runtimes{counter} = holdera;
   Events{counter} = holderb;
   Areas = [Areas sum(Events{counter})];
   counter = counter + 1;
end
